# Supplementary material for: Synthesis and crystal structure of a new copper(II) complex based on 5-ethyl-3-(pyridin-2-yl)-1,2,4-triazole
Source: Acta Crystallogr E Crystallogr Commun. 2023 Apr 14;79(Pt 5):432–5. doi: 10.1107/S2056989023003079 (PMC10162088; doi:10.1107/S2056989023003079)
Supplement: Supplementary file 1 [file e-79-00432-sup1.cif]

##############################################################################
#                                                                            #
# This CIF contains the data in a paper accepted for publication in          #
# Acta Crystallographica Section E. It conforms to the requirements of       #
# Notes for Authors for Acta Crystallographica Section E, and has been       #
# peer reviewed under the auspices of the IUCr Commission on Journals.       #
#                                                                            #
# Full details of the Crystallographic Information File format               #
# are given in the paper "The Crystallographic Information File (CIF):       #
# a New Standard Archive File for Crystallography" by S. R. Hall, F. H.      #
# Allen and I. D. Brown [Acta Cryst. (1991), A47, 655-685].                  #
#                                                                            #
# The current version of the core CIF dictionary is obtainable from          #
# ftp://ftp.iucr.org/pub/cif_core.dic.                                       #
#                                                                            #
# Software is freely available for graphical display of the structure(s)     #
# in this CIF. For information consult the CIF software page                 #
# http://www.iucr.org/resources/cif/software.                                #
#                                                                            #
# This file may be used for bona fide research purposes within the           #
# scientific community so long as proper attribution is given to the journal # 
# article from which it was obtained.                                        #
#                                                                            #
##############################################################################
data_I
_audit_creation_method
;
Olex2 1.5
(compiled 2021.12.09 svn.r5202d8cf for OlexSys, GUI svn.r6439)
;
_journal_date_recd_electronic     2023-02-17
_journal_date_accepted     2023-04-03
_journal_name_full     'Acta Crystallographica, Section E'
_journal_year     2023
_journal_volume     79
_journal_issue      5
_journal_page_first     0
_journal_page_last     0
_journal_paper_category     GM
_journal_paper_doi     10.1107/S2056989023003079
_journal_coeditor_code     JY2029
_publ_contact_author_name     'Yuliia P. Petrenko'
_publ_contact_author_address
;
Department of Chemistry, Taras Shevchenko National University of Kyiv,
 Volodymyrska str. 64/13, 01601 Kyiv, Ukraine
;
_publ_contact_author_email     'p.yuliiapetrenko@gmail.com'
_publ_contact_author_fax     '+380 44 2393201'
_publ_contact_author_phone     '+380 44 2393201'
_publ_section_title
;
Synthesis and crystal structure of new copper(II) complex based on
3-(pyridin-2-yl)-5-ethyl-1,2,4-triazole
;
_publ_section_title_footnote     .
loop_
    _publ_author_name
    _publ_author_footnote
    _publ_author_address
    'Petrenko, Yuliia P.' .
;
Department of Chemistry, Taras Shevchenko National University of Kyiv,
Volodymyrska str. 64/13, 01601 Kyiv,
Ukraine
;
    'Khomenko, Dmytro M.' .
;
Department of Chemistry, Taras Shevchenko National University of Kyiv,
Volodymyrska str. 64/13, 01601 Kyiv,
Ukraine
Enamine Ltd., Chervonotkatska Street 78,
Kyiv 02094,
Ukraine
;
    'Doroshchuk, Roman O.' .
;
Department of Chemistry, Taras Shevchenko National University of Kyiv,
Volodymyrska str. 64/13, 01601 Kyiv,
Ukraine
Enamine Ltd., Chervonotkatska Street 78,
Kyiv 02094,
Ukraine
;
    'Raspertova, Ilona V.' .
;
Department of Chemistry, Taras Shevchenko National University of Kyiv,
Volodymyrska str. 64/13, 01601 Kyiv,
Ukraine
;
    'Shova, Sergiu' .
;
"PetruPoni" Institute of Macromolecular Chemistry, Aleea Gr.
GhicaVoda 41A,
700487 Iasi,
Romania
;
    'Lampeka, Rostyslav D.' .
;
Department of Chemistry, Taras Shevchenko National University of Kyiv,
Volodymyrska str. 64/13, 01601 Kyiv,
Ukraine
;
_publ_section_synopsis
;
A new copper(II) coordination compound
[Cu~2~(<i>L</i>^Et^)~2~(OAc)~2~(dmf)~2~], where H<i>L</i>^Et^ =
3-(pyridin-2-yl)-5-ethyl-1,2,4-triazole, was synthesized and structurally
characterized by single-crystal X-ray diffraction.
;
_chemical_name_systematic
;\
Bis[\m-3-ethyl-5-(pyridin-2-yl)-1<i>H</i>-1,2,4-triazol-1-ido]\
bis[acetato(dimethylacetamide)copper(II)]
;
_chemical_name_common     ?
_chemical_formula_moiety     'C28 H38 Cu2 N10 O6'
_chemical_formula_sum     'C28 H38 Cu2 N10 O6'
_chemical_formula_iupac     '[Cu2 (C9 H9 N4)2 (C2 H3 O2)2 (C3 H7 N O)2]'
_chemical_formula_weight     737.76
_chemical_melting_point     ?
_space_group_crystal_system     monoclinic
_space_group_name_H-M_alt     'P 1 21/c 1'
_space_group_name_Hall     '-P 2ybc'
loop_
    _space_group_symop_operation_xyz
    'x, y, z'
    '-x, y+1/2, -z+1/2'
    '-x, -y, -z'
    'x, -y-1/2, z-1/2'
_cell_length_a     9.4445(5)
_cell_length_b     8.9404(4)
_cell_length_c     20.2237(9)
_cell_angle_alpha     90
_cell_angle_beta     93.257(4)
_cell_angle_gamma     90
_cell_volume     1704.88(14)
_cell_formula_units_Z     2
_cell_measurement_reflns_used     2231
_cell_measurement_theta_min     2.0280
_cell_measurement_theta_max     25.3410
_cell_measurement_temperature     293(2)
_exptl_crystal_description     prism
_exptl_crystal_colour     'clear dark blue'
_exptl_crystal_size_max     0.3
_exptl_crystal_size_mid     0.2
_exptl_crystal_size_min     0.15
_exptl_crystal_density_diffrn     1.437
_exptl_crystal_density_meas     ?
_exptl_crystal_density_method     ?
_exptl_crystal_F_000     764
_exptl_absorpt_coefficient_mu     1.302
_exptl_absorpt_correction_type     multi-scan
_exptl_absorpt_process_details
;
(CrysAlisPro; Rigaku OD, 2019)
;
_exptl_absorpt_correction_T_min     0.87570
_exptl_absorpt_correction_T_max     1.00000
_diffrn_ambient_temperature     293(2)
_diffrn_source     'fine-focus sealed X-ray tube'
_diffrn_radiation_type     'Mo K\a'
_diffrn_radiation_wavelength     0.71073
_diffrn_radiation_monochromator     graphite
_diffrn_measurement_device_type     'Xcalibur, Eos'
_diffrn_measurement_device     'four-circle diffractometer'
_diffrn_measurement_method     '\w scans'
_diffrn_detector     'CCD plate'
_diffrn_detector_area_resol_mean     16.1593
_diffrn_reflns_number     7405
_diffrn_reflns_av_R_equivalents     0.0343
_diffrn_reflns_av_unetI/netI     0.0509
_diffrn_reflns_theta_min     2.017
_diffrn_reflns_theta_max     25.027
_diffrn_reflns_theta_full     25.027
_diffrn_measured_fraction_theta_max     0.999
_diffrn_measured_fraction_theta_full     0.999
_diffrn_reflns_limit_h_min     -11
_diffrn_reflns_limit_h_max     10
_diffrn_reflns_limit_k_min     -8
_diffrn_reflns_limit_k_max     10
_diffrn_reflns_limit_l_min     -18
_diffrn_reflns_limit_l_max     24
_diffrn_radiation_probe     x-ray
_refine_special_details     ?
_reflns_number_total     3007
_reflns_number_gt     2382
_reflns_threshold_expression     'I > 2\s(I)'
_refine_ls_structure_factor_coef     Fsqd
_refine_ls_matrix_type     full
_refine_ls_R_factor_all     0.0564
_refine_ls_R_factor_gt     0.0390
_refine_ls_wR_factor_gt     0.0775
_refine_ls_wR_factor_ref     0.0848
_refine_ls_goodness_of_fit_ref     1.047
_refine_ls_restrained_S_all     1.047
_refine_ls_number_reflns     3007
_refine_ls_number_parameters     212
_refine_ls_number_restraints     0
_refine_ls_hydrogen_treatment     constr
_refine_ls_weighting_scheme     calc
_refine_ls_weighting_details
              'w=1/[\s^2^(Fo^2^)+(0.0304P)^2^+0.6113P] where P=(Fo^2^+2Fc^2^)/3'
_atom_sites_solution_hydrogens     geom
_atom_sites_solution_primary     dual
_atom_sites_solution_secondary     ?
_refine_ls_shift/su_max     0.000
_refine_ls_shift/su_mean     0.000
_refine_diff_density_max     0.314
_refine_diff_density_min     -0.270
_refine_ls_extinction_method     none
_refine_ls_extinction_coef     .
loop_
    _atom_type_symbol
    _atom_type_description
    _atom_type_scat_dispersion_real
    _atom_type_scat_dispersion_imag
    _atom_type_scat_source
    'C' 'C' 0.0033 0.0016
                         'International Tables Vol C Tables 4.2.6.8 and 6.1.1.4'
    'H' 'H' 0.0000 0.0000
                         'International Tables Vol C Tables 4.2.6.8 and 6.1.1.4'
    'Cu' 'Cu' 0.3201 1.2651
                         'International Tables Vol C Tables 4.2.6.8 and 6.1.1.4'
    'N' 'N' 0.0061 0.0033
                         'International Tables Vol C Tables 4.2.6.8 and 6.1.1.4'
    'O' 'O' 0.0106 0.0060
                         'International Tables Vol C Tables 4.2.6.8 and 6.1.1.4'
_computing_data_collection
;
CrysAlisPro 1.171.40.53 (Rigaku OD, 2019)
;
_computing_cell_refinement
;
CrysAlisPro 1.171.40.53 (Rigaku OD, 2019)
;
_computing_data_reduction
;
CrysAlisPro 1.171.40.53 (Rigaku OD, 2019)
;
_computing_structure_solution
;
<i>SHELXT</i> (Sheldrick, 2015a)
;
_computing_structure_refinement
;
<i>SHELXL2018/3</i> (Sheldrick, 2015b)
;
_computing_molecular_graphics
;
Olex2 1.5 (Dolomanov <i>et al.</i>,  2009)
;
_computing_publication_material
;
Olex2 1.5 (Dolomanov <i>et al.</i>,  2009)
;
loop_
    _atom_site_type_symbol
    _atom_site_label
    _atom_site_fract_x
    _atom_site_fract_y
    _atom_site_fract_z
    _atom_site_U_iso_or_equiv
    _atom_site_adp_type
    _atom_site_calc_flag
    _atom_site_occupancy
    _atom_site_disorder_assembly
    _atom_site_disorder_group
    Cu Cu1 0.48907(4) 0.60148(4) 0.58814(2) 0.03442(13) Uani d 1 . .
    O O1 0.4294(2) 0.5477(2) 0.67766(10) 0.0415(5) Uani d 1 . .
    O O2 0.2385(3) 0.4889(3) 0.61484(12) 0.0601(7) Uani d 1 . .
    O O3 0.7170(2) 0.6884(3) 0.60652(12) 0.0528(6) Uani d 1 . .
    N N1 0.5774(3) 0.1842(3) 0.39823(12) 0.0353(6) Uani d 1 . .
    N N2 0.5539(2) 0.3380(3) 0.50737(11) 0.0327(6) Uani d 1 . .
    N N3 0.5690(2) 0.4020(2) 0.56906(11) 0.0327(6) Uani d 1 . .
    N N4 0.6816(3) 0.1801(3) 0.57376(12) 0.0404(6) Uani d 1 . .
    N N5 0.9247(3) 0.7291(3) 0.55819(14) 0.0521(7) Uani d 1 . .
    C C1 0.5741(3) 0.1078(4) 0.34135(16) 0.0457(8) Uani d 1 . .
    H H1 0.537481 0.154425 0.302982 0.055 Uiso calc 1 . .
    C C2 0.6226(4) -0.0369(4) 0.33712(17) 0.0544(9) Uani d 1 . .
    H H2 0.618426 -0.086813 0.296711 0.065 Uiso calc 1 . .
    C C3 0.6776(4) -0.1069(4) 0.39395(19) 0.0551(10) Uani d 1 . .
    H H3 0.712383 -0.204028 0.392220 0.066 Uiso calc 1 . .
    C C4 0.6800(3) -0.0302(3) 0.45327(17) 0.0461(8) Uani d 1 . .
    H H4 0.715879 -0.075095 0.492185 0.055 Uiso calc 1 . .
    C C5 0.6281(3) 0.1149(3) 0.45383(15) 0.0355(7) Uani d 1 . .
    C C6 0.6231(3) 0.2074(3) 0.51308(14) 0.0337(7) Uani d 1 . .
    C C7 0.6464(3) 0.3047(3) 0.60695(15) 0.0376(7) Uani d 1 . .
    C C8 0.6944(4) 0.3322(4) 0.67766(16) 0.0512(9) Uani d 1 . .
    H H8A 0.656363 0.254626 0.705100 0.061 Uiso calc 1 . .
    H H8B 0.656717 0.427334 0.691653 0.061 Uiso calc 1 . .
    C C9 0.8546(4) 0.3344(5) 0.6883(2) 0.0881(14) Uani d 1 . .
    H H9A 0.892006 0.418177 0.665222 0.132 Uiso calc 1 . .
    H H9B 0.892983 0.243409 0.671529 0.132 Uiso calc 1 . .
    H H9C 0.880205 0.342977 0.734718 0.132 Uiso calc 1 . .
    C C10 0.7957(3) 0.6721(3) 0.56038(17) 0.0453(8) Uani d 1 . .
    H H10 0.761756 0.615416 0.524331 0.054 Uiso calc 1 . .
    C C11 1.0110(4) 0.7075(4) 0.5014(2) 0.0706(12) Uani d 1 . .
    H H11A 1.096094 0.654624 0.515113 0.106 Uiso calc 1 . .
    H H11B 1.035153 0.803030 0.483543 0.106 Uiso calc 1 . .
    H H11C 0.958395 0.650492 0.468059 0.106 Uiso calc 1 . .
    C C12 0.9843(5) 0.8163(6) 0.6132(2) 0.0978(16) Uani d 1 . .
    H H12A 0.975052 0.920858 0.603018 0.147 Uiso calc 1 . .
    H H12B 1.082830 0.791748 0.620908 0.147 Uiso calc 1 . .
    H H12C 0.934694 0.794217 0.652151 0.147 Uiso calc 1 . .
    C C13 0.3033(4) 0.4974(3) 0.66937(16) 0.0407(8) Uani d 1 . .
    C C14 0.2343(4) 0.4436(4) 0.73102(18) 0.0660(11) Uani d 1 . .
    H H14A 0.221006 0.337203 0.728592 0.099 Uiso calc 1 . .
    H H14B 0.144052 0.491720 0.733999 0.099 Uiso calc 1 . .
    H H14C 0.294255 0.467671 0.769470 0.099 Uiso calc 1 . .
loop_
    _atom_site_aniso_label
    _atom_site_aniso_U_11
    _atom_site_aniso_U_22
    _atom_site_aniso_U_33
    _atom_site_aniso_U_12
    _atom_site_aniso_U_13
    _atom_site_aniso_U_23
    Cu1 0.0376(2) 0.0393(2) 0.0265(2) 0.00146(18) 0.00264(15) 0.00220(17)
    O1 0.0415(14) 0.0516(13) 0.0316(12) -0.0047(11) 0.0043(10) -0.0001(10)
    O2 0.0539(16) 0.0787(17) 0.0469(15) -0.0069(13) -0.0063(12) -0.0004(13)
    O3 0.0386(14) 0.0636(15) 0.0570(16) -0.0071(11) 0.0085(12) -0.0052(12)
    N1 0.0375(15) 0.0373(14) 0.0314(15) -0.0007(12) 0.0051(11) -0.0003(12)
    N2 0.0348(15) 0.0356(13) 0.0276(14) 0.0014(11) 0.0016(11) 0.0052(11)
    N3 0.0357(15) 0.0376(13) 0.0247(13) 0.0019(12) 0.0009(11) 0.0038(11)
    N4 0.0430(16) 0.0435(15) 0.0345(15) 0.0071(13) 0.0000(12) 0.0061(13)
    N5 0.0349(17) 0.0643(18) 0.057(2) -0.0065(14) 0.0026(14) 0.0023(15)
    C1 0.051(2) 0.049(2) 0.0379(19) -0.0010(16) 0.0040(16) -0.0029(16)
    C2 0.071(3) 0.048(2) 0.045(2) -0.0043(19) 0.0099(19) -0.0101(18)
    C3 0.063(3) 0.0392(18) 0.064(3) 0.0001(17) 0.010(2) -0.0086(18)
    C4 0.048(2) 0.0411(18) 0.049(2) 0.0041(16) 0.0020(16) 0.0061(16)
    C5 0.0305(17) 0.0371(17) 0.0396(18) -0.0026(14) 0.0069(13) 0.0016(14)
    C6 0.0298(17) 0.0393(17) 0.0322(17) 0.0000(14) 0.0046(13) 0.0061(14)
    C7 0.0348(18) 0.0452(18) 0.0327(18) -0.0012(15) 0.0003(14) 0.0082(15)
    C8 0.059(2) 0.059(2) 0.0346(19) 0.0106(18) -0.0078(16) 0.0043(17)
    C9 0.072(3) 0.133(4) 0.056(3) -0.007(3) -0.025(2) 0.010(3)
    C10 0.037(2) 0.0445(19) 0.054(2) -0.0045(16) -0.0035(16) 0.0055(17)
    C11 0.050(2) 0.088(3) 0.076(3) -0.006(2) 0.016(2) 0.006(2)
    C12 0.065(3) 0.135(4) 0.094(4) -0.042(3) 0.009(3) -0.035(3)
    C13 0.046(2) 0.0380(18) 0.038(2) 0.0015(16) 0.0051(16) 0.0002(14)
    C14 0.064(3) 0.082(3) 0.054(2) -0.018(2) 0.023(2) 0.005(2)
_geom_special_details
;
All e.s.d.'s (except the e.s.d. in the dihedral angle between two l.s. planes)
are estimated using the full covariance matrix. The cell e.s.d.'s are taken
into account individually in the estimation of e.s.d.'s in distances, angles
and torsion angles; correlations between e.s.d.'s in cell parameters are only
used when they are defined by crystal symmetry. An approximate (isotropic)
treatment of cell e.s.d.'s is used for estimating e.s.d.'s involving l.s.
planes.
;
loop_
    _geom_bond_atom_site_label_1
    _geom_bond_atom_site_label_2
    _geom_bond_site_symmetry_2
    _geom_bond_distance
    _geom_bond_publ_flag
    Cu1 O1 . 1.985(2) ?
    Cu1 O3 . 2.299(2) ?
    Cu1 N1 3_666 2.040(2) ?
    Cu1 N2 3_666 2.025(2) ?
    Cu1 N3 . 1.983(2) ?
    O1 C13 . 1.276(4) ?
    O2 C13 . 1.233(4) ?
    O3 C10 . 1.234(4) ?
    N1 C1 . 1.337(4) ?
    N1 C5 . 1.348(4) ?
    N2 N3 . 1.373(3) ?
    N2 C6 . 1.340(3) ?
    N3 C7 . 1.347(3) ?
    N4 C6 . 1.339(3) ?
    N4 C7 . 1.351(4) ?
    N5 C10 . 1.323(4) ?
    N5 C11 . 1.459(4) ?
    N5 C12 . 1.446(5) ?
    C1 H1 . 0.9300 ?
    C1 C2 . 1.377(4) ?
    C2 H2 . 0.9300 ?
    C2 C3 . 1.384(5) ?
    C3 H3 . 0.9300 ?
    C3 C4 . 1.381(4) ?
    C4 H4 . 0.9300 ?
    C4 C5 . 1.387(4) ?
    C5 C6 . 1.459(4) ?
    C7 C8 . 1.496(4) ?
    C8 H8A . 0.9700 ?
    C8 H8B . 0.9700 ?
    C8 C9 . 1.516(5) ?
    C9 H9A . 0.9600 ?
    C9 H9B . 0.9600 ?
    C9 H9C . 0.9600 ?
    C10 H10 . 0.9300 ?
    C11 H11A . 0.9600 ?
    C11 H11B . 0.9600 ?
    C11 H11C . 0.9600 ?
    C12 H12A . 0.9600 ?
    C12 H12B . 0.9600 ?
    C12 H12C . 0.9600 ?
    C13 C14 . 1.518(4) ?
    C14 H14A . 0.9600 ?
    C14 H14B . 0.9600 ?
    C14 H14C . 0.9600 ?
loop_
    _geom_angle_atom_site_label_1
    _geom_angle_atom_site_label_2
    _geom_angle_atom_site_label_3
    _geom_angle_site_symmetry_1
    _geom_angle_site_symmetry_3
    _geom_angle
    _geom_angle_publ_flag
    O1 Cu1 O3 . . 104.24(9) ?
    O1 Cu1 N1 . 3_666 89.93(9) ?
    O1 Cu1 N2 . 3_666 151.98(9) ?
    N1 Cu1 O3 3_666 . 87.31(9) ?
    N2 Cu1 O3 3_666 . 101.48(9) ?
    N2 Cu1 N1 3_666 3_666 80.29(10) ?
    N3 Cu1 O1 . . 95.20(9) ?
    N3 Cu1 O3 . . 88.40(9) ?
    N3 Cu1 N1 . 3_666 173.99(10) ?
    N3 Cu1 N2 . 3_666 96.46(9) ?
    C13 O1 Cu1 . . 106.07(19) ?
    C10 O3 Cu1 . . 115.9(2) ?
    C1 N1 Cu1 . 3_666 127.1(2) ?
    C1 N1 C5 . . 118.2(3) ?
    C5 N1 Cu1 . 3_666 114.60(19) ?
    N3 N2 Cu1 . 3_666 139.50(18) ?
    C6 N2 Cu1 . 3_666 112.67(19) ?
    C6 N2 N3 . . 105.1(2) ?
    N2 N3 Cu1 . . 122.07(17) ?
    C7 N3 Cu1 . . 132.1(2) ?
    C7 N3 N2 . . 105.8(2) ?
    C6 N4 C7 . . 101.8(2) ?
    C10 N5 C11 . . 122.1(3) ?
    C10 N5 C12 . . 120.1(3) ?
    C12 N5 C11 . . 117.8(3) ?
    N1 C1 H1 . . 118.6 ?
    N1 C1 C2 . . 122.8(3) ?
    C2 C1 H1 . . 118.6 ?
    C1 C2 H2 . . 120.5 ?
    C1 C2 C3 . . 118.9(3) ?
    C3 C2 H2 . . 120.5 ?
    C2 C3 H3 . . 120.5 ?
    C4 C3 C2 . . 119.0(3) ?
    C4 C3 H3 . . 120.5 ?
    C3 C4 H4 . . 120.6 ?
    C3 C4 C5 . . 118.9(3) ?
    C5 C4 H4 . . 120.6 ?
    N1 C5 C4 . . 122.1(3) ?
    N1 C5 C6 . . 113.5(2) ?
    C4 C5 C6 . . 124.4(3) ?
    N2 C6 C5 . . 117.5(3) ?
    N4 C6 N2 . . 114.3(3) ?
    N4 C6 C5 . . 128.2(3) ?
    N3 C7 N4 . . 113.0(3) ?
    N3 C7 C8 . . 124.2(3) ?
    N4 C7 C8 . . 122.7(3) ?
    C7 C8 H8A . . 109.1 ?
    C7 C8 H8B . . 109.1 ?
    C7 C8 C9 . . 112.5(3) ?
    H8A C8 H8B . . 107.8 ?
    C9 C8 H8A . . 109.1 ?
    C9 C8 H8B . . 109.1 ?
    C8 C9 H9A . . 109.5 ?
    C8 C9 H9B . . 109.5 ?
    C8 C9 H9C . . 109.5 ?
    H9A C9 H9B . . 109.5 ?
    H9A C9 H9C . . 109.5 ?
    H9B C9 H9C . . 109.5 ?
    O3 C10 N5 . . 125.1(3) ?
    O3 C10 H10 . . 117.4 ?
    N5 C10 H10 . . 117.4 ?
    N5 C11 H11A . . 109.5 ?
    N5 C11 H11B . . 109.5 ?
    N5 C11 H11C . . 109.5 ?
    H11A C11 H11B . . 109.5 ?
    H11A C11 H11C . . 109.5 ?
    H11B C11 H11C . . 109.5 ?
    N5 C12 H12A . . 109.5 ?
    N5 C12 H12B . . 109.5 ?
    N5 C12 H12C . . 109.5 ?
    H12A C12 H12B . . 109.5 ?
    H12A C12 H12C . . 109.5 ?
    H12B C12 H12C . . 109.5 ?
    O1 C13 C14 . . 116.4(3) ?
    O2 C13 O1 . . 123.5(3) ?
    O2 C13 C14 . . 120.0(3) ?
    C13 C14 H14A . . 109.5 ?
    C13 C14 H14B . . 109.5 ?
    C13 C14 H14C . . 109.5 ?
    H14A C14 H14B . . 109.5 ?
    H14A C14 H14C . . 109.5 ?
    H14B C14 H14C . . 109.5 ?
loop_
    _geom_torsion_atom_site_label_1
    _geom_torsion_atom_site_label_2
    _geom_torsion_atom_site_label_3
    _geom_torsion_atom_site_label_4
    _geom_torsion_site_symmetry_1
    _geom_torsion_site_symmetry_2
    _geom_torsion_site_symmetry_3
    _geom_torsion_site_symmetry_4
    _geom_torsion
    _geom_torsion_publ_flag
    Cu1 O1 C13 O2 . . . . -0.5(4) ?
    Cu1 O1 C13 C14 . . . . 178.2(2) ?
    Cu1 O3 C10 N5 . . . . 172.0(2) ?
    Cu1 N1 C1 C2 3_666 . . . 179.5(2) ?
    Cu1 N1 C5 C4 3_666 . . . -178.8(2) ?
    Cu1 N1 C5 C6 3_666 . . . 0.9(3) ?
    Cu1 N2 N3 Cu1 3_666 . . . 20.3(4) ?
    Cu1 N2 N3 C7 3_666 . . . -158.4(2) ?
    Cu1 N2 C6 N4 3_666 . . . 165.50(19) ?
    Cu1 N2 C6 C5 3_666 . . . -13.5(3) ?
    Cu1 N3 C7 N4 . . . . -179.03(19) ?
    Cu1 N3 C7 C8 . . . . -1.4(5) ?
    N1 C1 C2 C3 . . . . -0.2(5) ?
    N1 C5 C6 N2 . . . . 8.5(4) ?
    N1 C5 C6 N4 . . . . -170.3(3) ?
    N2 N3 C7 N4 . . . . -0.6(3) ?
    N2 N3 C7 C8 . . . . 177.1(3) ?
    N3 N2 C6 N4 . . . . 0.5(3) ?
    N3 N2 C6 C5 . . . . -178.5(2) ?
    N3 C7 C8 C9 . . . . -118.2(4) ?
    N4 C7 C8 C9 . . . . 59.2(4) ?
    C1 N1 C5 C4 . . . . 1.8(4) ?
    C1 N1 C5 C6 . . . . -178.5(3) ?
    C1 C2 C3 C4 . . . . 1.0(5) ?
    C2 C3 C4 C5 . . . . -0.4(5) ?
    C3 C4 C5 N1 . . . . -1.0(5) ?
    C3 C4 C5 C6 . . . . 179.3(3) ?
    C4 C5 C6 N2 . . . . -171.7(3) ?
    C4 C5 C6 N4 . . . . 9.4(5) ?
    C5 N1 C1 C2 . . . . -1.2(5) ?
    C6 N2 N3 Cu1 . . . . 178.70(18) ?
    C6 N2 N3 C7 . . . . 0.1(3) ?
    C6 N4 C7 N3 . . . . 0.8(3) ?
    C6 N4 C7 C8 . . . . -176.8(3) ?
    C7 N4 C6 N2 . . . . -0.8(3) ?
    C7 N4 C6 C5 . . . . 178.1(3) ?
    C11 N5 C10 O3 . . . . -178.9(3) ?
    C12 N5 C10 O3 . . . . 1.0(5) ?
loop_
    _geom_hbond_atom_site_label_D
    _geom_hbond_atom_site_label_H
    _geom_hbond_atom_site_label_A
    _geom_hbond_site_symmetry_A
    _geom_hbond_distance_DH
    _geom_hbond_distance_HA
    _geom_hbond_distance_DA
    _geom_hbond_angle_DHA
    C3 H3 O2 3_656 0.93 2.59 3.513(4) 170
_shelx_space_group_comment
;
The symmetry employed for this shelxl refinement is uniquely defined
by the following loop, which should always be used as a source of
symmetry information in preference to the above space-group names.
They are only intended as comments.
;
_shelx_estimated_absorpt_T_min     0.696
_shelx_estimated_absorpt_T_max     0.829
_shelx_hkl_file
;
   0   0  -2  266.72    5.32
   0   0   2 3998.99   20.36
   0   0  -3    0.39    0.52
   0   0   3    1.57    1.10
   0   0  -4 3323.31   26.45
   0   0   4 3256.64   26.05
   0   0   5    0.80    1.24
   0   0  -5    1.11    1.35
   0   0  -6 1456.30   21.54
   0   0   6 1351.98   20.71
   0   0   7    1.75    1.58
   0   0  -7    0.90    1.28
   0   0   8  395.53   13.02
   0   0  -8  414.56   13.39
   0   0   9    0.57    1.42
   0   0  -9    0.42    1.56
   0   0  10 1706.99   30.25
   0   0 -10 1759.35   30.99
   0   0  11    2.47    2.34
   0   0  12 1722.60   33.57
   0   0  13    7.11    3.24
   0   0  14  116.83    9.79
   0   0  15    1.22    2.15
   0   0  16   57.75    7.54
   0   0  17   -3.77    2.96
   0   0  18   12.68    4.13
   0   0  19   -3.26    3.26
   0   0  20   -1.13    2.90
   0   0  21    0.83    3.34
   0   0  22   93.68   11.76
   0   0  23    2.53    3.54
   0   0  24   20.04    6.29
   0   0  25    1.06    3.72
   0   0  26    0.11    3.76
   0  -1   1 1759.98   13.74
   0   1  -1 1756.65   13.56
   0   1   1 1801.27   13.17
   0   1   1 1742.54   15.05
   0  -1  -1 1739.02   15.17
   0   1  -2  973.49   10.70
   0   1  -2  994.07   12.49
   0  -1   2  979.41   12.40
   0   1  -2 1014.21   12.43
   0  -1   2  958.57   12.59
   0  -1   2  974.68   10.96
   0   1  -3  543.05   10.68
   0  -1   3  565.54   10.79
   0   1   3  576.73    8.40
   0  -1   3  547.99   10.86
   0  -1   3  559.51    9.95
   0   1  -3  571.60   10.85
   0   1  -3  554.64    9.77
   0   1   4 1676.28   17.09
   0  -1   4 1658.34   19.67
   0   1  -4 1674.31   20.73
   0  -1   4 1690.15   21.39
   0  -1   4 1587.58   20.44
   0  -1   5  241.88    8.80
   0   1  -5  244.80    8.79
   0  -1   5  252.91    8.73
   0  -1   5  251.42    9.13
   0   1   5  258.75    7.61
   0  -1   6  397.07   11.96
   0  -1   6  393.13   12.03
   0   1   6  410.55   10.59
   0   1  -6  415.80   12.32
   0  -1   6  418.30   12.80
   0   1  -7  722.56   17.54
   0  -1   7  723.87   18.14
   0  -1   7  758.25   17.83
   0  -1   7  695.47   17.16
   0   1   7  688.99   15.06
   0  -1   8  437.39   14.99
   0   1   8  413.29   12.59
   0   1  -8  440.98   14.51
   0  -1   8  386.26   13.56
   0  -1   8  421.14   14.39
   0  -1   9  183.02   10.10
   0  -1   9  179.50    9.85
   0   1   9  182.66    8.94
   0   1  -9  187.36   10.05
   0  -1   9  193.33   10.65
   0  -1  10   90.83    7.42
   0  -1  10   90.98    7.64
   0   1  10  100.76    7.05
   0   1  11 1315.59   26.84
   0  -1  11 1241.86   28.47
   0   1  12    0.06    1.60
   0  -1  12    3.31    2.49
   0   1  13  152.55   10.15
   0  -1  13  145.70   10.78
   0  -1  14   48.94    6.69
   0   1  14   58.62    6.68
   0  -1  15   22.97    4.88
   0   1  15   28.48    5.15
   0   1  16    4.89    2.54
   0  -1  16    2.94    2.60
   0   1  17   13.25    3.87
   0  -1  17   18.95    4.82
   0  -1  18  201.32   15.14
   0   1  18  232.93   15.23
   0   1  19  152.82   13.12
   0  -1  19  136.68   13.01
   0  -1  20   85.32   10.63
   0   1  20   69.75    9.45
   0   1  21   13.09    4.98
   0  -1  21    7.63    4.24
   0   1  22    4.07    3.46
   0  -1  22   10.48    5.08
   0  -1  23   71.62   11.12
   0   1  23   72.63   10.43
   0   1  24   17.78    5.54
   0  -1  24   16.96    5.95
   0   1  25    7.13    4.35
   0  -1  25    7.43    4.72
   0   1  26   13.10    5.57
   0   2   0   20.29    1.73
   0  -2   0   21.40    1.72
   0   2   0   24.09    1.78
   0   2   0   19.48    2.30
   0  -2  -1    2.36    1.10
   0   2   1    4.10    1.03
   0  -2   1    2.56    0.85
   0   2  -1    3.14    0.86
   0  -2   1    2.70    0.85
   0   2  -1    1.63    0.73
   0  -2  -1    5.19    1.05
   0   2   1    3.12    1.14
   0  -2  -2 1193.65   18.09
   0  -2   2 1201.42   13.60
   0   2   2 1208.11   17.64
   0   2  -2 1207.97   16.06
   0   2  -2 1238.00   13.44
   0   2   2 1241.83   15.71
   0  -2   2 1195.75   16.20
   0   2  -3 2256.87   20.50
   0   2  -3 2306.67   24.33
   0  -2  -3 2331.43   25.69
   0   2  -3 2259.86   24.94
   0  -2   3 2278.91   24.60
   0  -2   3 2314.80   21.16
   0  -2   4  156.85    7.12
   0   2  -4  167.22    7.26
   0   2  -4  156.64    6.09
   0  -2   4  155.91    6.20
   0   2  -4  148.66    7.04
   0   2  -5  297.79   10.53
   0  -2   5  292.48   10.45
   0   2   5  311.39    7.87
   0   2  -5  303.95   10.49
   0   2  -5  299.15    9.30
   0  -2   5  282.28   10.51
   0  -2   5  302.53    9.61
   0  -2   6    2.50    1.32
   0   2  -6    5.23    1.73
   0   2   6    4.75    1.38
   0   2  -6    6.66    2.47
   0  -2   6    2.83    1.73
   0  -2   6    5.33    1.68
   0  -2   7  643.86   17.98
   0   2  -7  624.47   17.18
   0  -2   7  622.65   16.29
   0  -2   7  611.78   17.21
   0   2   7  642.56   13.71
   0  -2   8  191.45   10.44
   0  -2   8  166.39    9.55
   0   2   8  189.13    8.06
   0   2  -8  173.37    9.69
   0  -2   8  187.45    9.77
   0  -2   9 1007.88   23.61
   0   2   9  904.58   19.03
   0  -2   9  945.73   23.74
   0   2  10  174.53    8.87
   0  -2  10  168.65   10.56
   0  -2  10  176.81   10.64
   0  -2  11   40.51    5.92
   0   2  11   45.07    4.93
   0   2  12   31.30    4.36
   0  -2  12   28.53    5.03
   0   2  13  274.81   13.18
   0  -2  13  286.87   15.65
   0   2  14   31.37    4.76
   0  -2  14   36.07    6.10
   0  -2  15  356.25   18.71
   0   2  15  351.74   16.25
   0   2  16   67.02    7.56
   0  -2  16   63.38    8.58
   0  -2  17    0.96    2.83
   0   2  17    3.18    2.08
   0   2  18    9.32    3.61
   0  -2  18    6.75    4.20
   0   2  19  168.39   13.20
   0  -2  19  154.72   14.26
   0   2  20   28.36    6.05
   0  -2  20   19.77    6.01
   0  -2  21  108.31   12.67
   0   2  21  108.85   11.56
   0  -2  22    5.51    4.99
   0   2  22   11.32    4.58
   0  -2  23    3.82    4.56
   0   2  23    2.14    2.78
   0  -2  24   39.18    8.84
   0   2  24   29.47    6.77
   0  -2  25   58.61   10.92
   0   2  25   59.66   10.23
   0   2  26    2.19    3.91
   0   2  27    5.11    4.58
   0   3   0    0.43    0.67
   0   3   0    1.11    0.81
   0   3   0   -1.18    1.57
   0  -3   0    0.16    0.66
   0   3   1  235.82    7.27
   0   3  -1  246.79    7.48
   0   3  -1  229.99    6.64
   0  -3  -1  237.44    7.12
   0   3   1  230.03    9.47
   0  -3   1  241.11    6.61
   0  -3   2  344.61    9.81
   0   3  -2  345.43    9.65
   0   3  -2  349.24    8.32
   0   3   2  343.39   11.59
   0   3   2  354.28    9.58
   0  -3  -2  364.98   12.11
   0  -3   2  350.98    8.24
   0   3   3  317.19   11.07
   0   3  -3  313.14   10.03
   0   3  -3  302.12    8.27
   0  -3   3  313.89   10.17
   0  -3  -3  323.76   11.50
   0  -3   3  308.91    8.35
   0   3   3  319.49    9.86
   0   3   4  111.03    6.23
   0  -3   4  111.67    5.58
   0   3  -4  112.39    6.50
   0   3  -4  111.22    5.47
   0   3  -4  109.88    6.61
   0  -3  -4  114.93    7.05
   0  -3   4  101.40    6.44
   0   3  -5   40.28    4.22
   0  -3   5   44.12    3.93
   0  -3  -5   47.14    4.74
   0   3  -5   40.70    4.51
   0  -3   5   40.86    4.36
   0   3  -5   43.01    3.78
   0   3  -6   15.64    2.53
   0  -3   6   15.80    3.03
   0   3   6   18.80    2.15
   0   3  -6   20.46    3.38
   0  -3  -6   16.55    2.92
   0   3  -6   17.84    3.21
   0  -3   6   12.63    2.30
   0   3  -7   46.78    5.11
   0  -3   7   44.55    4.58
   0   3   7   50.21    3.71
   0  -3   7   48.14    5.23
   0   3  -7   43.81    5.00
   0  -3   8  208.83   10.22
   0   3   8  200.38    7.97
   0  -3   8  206.54   11.35
   0  -3   9    2.37    2.22
   0   3   9    1.57    1.39
   0  -3   9    2.13    1.74
   0  -3  10  418.81   16.21
   0  -3  10  385.74   16.65
   0   3  10  387.42   12.66
   0  -3  11   64.17    7.12
   0   3  11   69.38    5.71
   0   3  12  211.34   10.43
   0  -3  12  195.39   12.94
   0   3  13   27.74    4.31
   0  -3  13   19.01    4.84
   0  -3  14  534.02   22.94
   0   3  14  528.90   18.19
   0  -3  15    9.92    4.17
   0   3  15   11.63    3.24
   0   3  16  100.76    8.87
   0  -3  16   99.11   10.83
   0  -3  17   16.68    5.42
   0   3  17   13.04    3.73
   0  -3  18   62.22    9.32
   0   3  18   70.51    8.21
   0  -3  19   -3.98    3.71
   0   3  19    4.10    3.08
   0  -3  20  180.84   16.45
   0   3  20  197.98   14.45
   0  -3  21   37.43    7.97
   0   3  21   41.08    7.10
   0   3  22   21.57    5.19
   0  -3  22   37.65    8.20
   0   3  23    8.55    4.24
   0  -3  23    4.72    4.04
   0   3  24   60.01    9.38
   0  -3  24   55.85   10.39
   0   3  25    4.89    3.96
   0   3  26   68.55   10.50
   0   4   0  765.61   19.83
   0   4   0  780.60   13.86
   0  -4   0  748.34   13.77
   0   4   0  751.56   14.06
   0   4   1  298.35   12.33
   0   4  -1  303.44    8.77
   0   4   1  307.35    8.06
   0   4   1  290.78    9.34
   0   4  -1  309.16    9.42
   0  -4   1  308.13    8.56
   0   4   2  305.35   12.63
   0  -4   2  307.20    8.60
   0   4  -2  282.72    8.64
   0   4   2  307.18   10.01
   0   4  -2  314.64   10.22
   0   4  -3   74.29    4.56
   0   4   3   90.62    5.85
   0  -4  -3   86.43    6.89
   0  -4   3   79.79    4.73
   0   4  -3   85.29    5.74
   0   4   3   95.25    7.17
   0  -4   4  151.33    6.82
   0   4  -4  138.85    6.63
   0   4  -4  156.06    8.66
   0  -4   4  163.65    8.63
   0   4  -4  153.76    8.22
   0  -4  -4  151.05    9.22
   0   4   4  169.78    8.45
   0  -4   5  242.82    9.19
   0   4  -5  239.06    8.93
   0  -4   5  241.53   11.04
   0   4   5  255.39   10.88
   0  -4  -5  257.35   12.19
   0   4  -5  237.13   11.03
   0   4  -5  266.46   11.33
   0   4  -6  830.64   17.42
   0  -4   6  814.69   17.78
   0   4  -6  836.80   21.19
   0  -4   6  822.21   21.40
   0   4  -6  862.81   21.73
   0   4   6  808.07   20.34
   0   4  -7   17.74    3.00
   0  -4   7   23.13    4.10
   0   4  -7   19.83    3.90
   0  -4   7   21.49    3.33
   0   4   7   24.01    2.60
   0   4   7   22.15    3.78
   0   4   8   83.45    5.03
   0  -4   8   93.60    8.04
   0  -4   8   81.25    6.58
   0   4  -8   96.64    8.29
   0  -4   9  275.68   14.30
   0  -4   9  261.26   12.27
   0   4   9  270.73    9.48
   0   4  -9  254.25   13.74
   0  -4  10  234.67   13.82
   0  -4  10  269.75   13.12
   0   4  10  247.23    9.63
   0  -4  11   41.00    6.14
   0   4  11   37.39    4.07
   0   4  12  302.06   12.01
   0  -4  12  304.02   16.85
   0  -4  13  380.52   19.51
   0   4  13  384.11   14.26
   0  -4  14   26.10    5.80
   0   4  14   27.60    4.05
   0  -4  15   11.14    4.35
   0   4  15    9.83    2.98
   0  -4  16  116.16   12.16
   0   4  16  109.85    8.87
   0   4  17   22.65    4.58
   0  -4  17   23.34    6.63
   0   4  18  135.88   10.83
   0  -4  18  132.73   13.96
   0   4  19   57.35    7.37
   0  -4  19   70.93   10.65
   0  -4  20    8.99    4.83
   0   4  20    9.67    4.06
   0   4  21   41.44    7.03
   0  -4  21   37.73    8.68
   0   4  22   59.12    8.49
   0  -4  22   51.04   10.24
   0  -4  23   10.91    6.05
   0   5   0   -0.27    1.32
   0   5   0    0.36    0.88
   0  -5   0    0.03    1.09
   0   5   0    0.57    1.94
   0   5  -1  192.88    7.96
   0  -5   1  187.54    7.45
   0   5  -1  177.78    7.90
   0   5  -1  181.99   11.00
   0   5   1  174.60    8.07
   0   5   1  174.97    6.89
   0   5   1  186.70   11.18
   0   5   2   15.59    3.63
   0   5  -2   16.73    2.66
   0  -5   2   22.53    2.68
   0   5   2   14.96    1.89
   0   5   2   16.53    2.82
   0   5  -2   12.81    2.20
   0   5  -3   74.01    5.75
   0   5   3   71.19    6.92
   0   5  -3   61.61    4.60
   0   5   3   78.12    5.84
   0   5   3   70.69    3.87
   0  -5   3   68.46    4.64
   0   5   4   45.62    4.75
   0   5  -4   38.03    3.65
   0   5  -4   54.35    5.73
   0   5  -4   54.92    5.37
   0   5   4   51.44    6.11
   0  -5   4   47.98    4.12
   0   5   5  551.90   16.96
   0   5  -5  514.54   13.73
   0  -5   5  547.33   14.15
   0   5  -5  547.56   17.88
   0   5  -6   21.64    3.03
   0  -5   6   19.97    3.11
   0   5   6   19.38    3.77
   0  -5   6   22.83    4.26
   0   5  -6   22.25    4.12
   0  -5   7  646.85   17.38
   0   5  -7  651.17   21.01
   0   5   7  654.61   20.42
   0   5  -7  636.25   16.55
   0  -5   7  640.46   21.02
   0   5   8   13.18    1.98
   0  -5   8   13.70    2.95
   0   5   8    8.26    3.00
   0  -5   8   14.63    3.98
   0   5  -8   10.72    3.20
   0  -5   9   18.77    4.34
   0   5  -9   13.50    3.94
   0   5   9   16.68    2.46
   0  -5   9   12.64    3.18
   0   5   9   15.00    3.74
   0   5  10   47.61    4.07
   0   5 -10   60.14    7.31
   0  -5  10   51.05    5.95
   0   5  10   47.52    6.40
   0  -5  10   56.12    6.90
   0   5  11  327.76   16.88
   0  -5  11  302.60   16.98
   0   5  11  322.35   11.09
   0   5  12   11.78    2.49
   0  -5  12    9.87    3.42
   0   5  12   15.39    4.92
   0  -5  13  284.52   17.57
   0   5  13  301.30   11.99
   0   5  13  296.59   17.33
   0   5  14    0.29    1.34
   0  -5  14    2.26    2.54
   0   5  15    2.19    1.56
   0  -5  15    2.12    3.25
   0  -5  16   18.67    5.79
   0   5  16   12.60    3.34
   0   5  17  320.57   15.07
   0  -5  17  308.33   21.01
   0  -5  18   45.35    8.72
   0   5  18   48.12    6.40
   0  -5  19  122.28   14.42
   0  -5  20   -1.57    3.33
   0  -5  21   17.46    6.60
   0  -5  22   -5.30    3.92
   0   5  22   10.00    6.09
   0   6   0    6.03    1.88
   0   6   0    6.06    1.82
   0   6   0    2.27    2.03
   0   6  -1    2.82    1.42
   0   6   1    7.51    2.92
   0   6  -1    4.70    2.81
   0   6   1    3.03    1.19
   0  -6   1    2.24    1.04
   0   6   1    1.73    1.65
   0   6  -1    3.18    1.60
   0   6   2   15.36    2.23
   0   6  -2   14.59    3.85
   0   6   2   16.66    3.06
   0   6  -2   13.11    2.39
   0  -6   2   14.11    2.23
   0   6   2   18.07    3.98
   0   6  -2   14.81    2.73
   0   6  -3   47.57    5.05
   0   6   3   55.89    5.33
   0   6   3   59.01    7.14
   0   6   3   53.92    3.68
   0  -6   3   62.70    4.71
   0   6  -3   49.35    4.51
   0   6   4   35.06    5.88
   0   6  -4   22.55    3.01
   0   6   4   20.94    3.74
   0   6   4   28.32    2.50
   0   6  -4   25.44    4.38
   0  -6   4   25.98    3.28
   0   6   5    0.50    0.78
   0   6  -5    1.40    2.29
   0   6   5   -2.54    2.15
   0   6  -5   -1.39    1.54
   0  -6   5   -0.80    1.34
   0   6   6  322.84   14.41
   0   6  -6  289.10   14.54
   0   6  -6  305.71   11.20
   0  -6   6  310.87   11.55
   0   6   7  664.42   21.48
   0  -6   7  667.53   17.68
   0   6  -7  672.36   22.70
   0   6  -7  639.58   16.90
   0   6   8   57.39    6.81
   0   6  -8   67.11    7.65
   0  -6   8   52.43    5.34
   0  -6   8   68.53    7.78
   0   6   8   57.60    3.59
   0   6  -9  139.31   11.10
   0  -6   9  134.36   10.90
   0   6   9  141.84    5.86
   0   6   9  134.69   10.68
   0  -6   9  139.47    9.08
   0   6  10    4.47    2.21
   0   6  10    4.25    1.44
   0  -6  10    3.53    2.79
   0   6 -10    6.86    3.86
   0   6  11   35.52    6.11
   0   6  11   37.90    3.52
   0  -6  11   27.25    6.09
   0   6  12   71.01    5.14
   0   6  12   67.49    8.59
   0  -6  12   66.40    8.76
   0  -6  13   61.73    8.76
   0   6  13   60.94    5.04
   0   6  13   52.65    8.06
   0   6  14   38.61    4.34
   0   6  14   28.69    6.55
   0  -6  14   45.31    8.12
   0  -6  15   40.95    7.79
   0   6  15   42.99    7.70
   0  -6  16   80.17   11.05
   0   6  16   84.80   10.76
   0  -6  17   11.63    5.78
   0   6  17    4.12    3.80
   0  -6  18  119.06   14.21
   0   6  18  109.30   13.28
   0  -6  19   63.98   10.76
   0   6  19   68.98   10.85
   0   6  20   -0.22    3.61
   0  -6  20    2.62    4.07
   0  -6  21    3.00    4.42
   0   6  21    8.52    4.15
   0   6  22   20.18    7.29
   0   7   0   -0.75    2.58
   0   7   0    1.61    1.53
   0   7   0    0.11    1.28
   0   7   1    1.28    1.02
   0   7  -1    6.49    3.04
   0   7   1    7.72    2.50
   0   7   1    6.99    2.93
   0   7  -1    4.04    1.67
   0   7  -1    5.71    2.12
   0   7  -2  289.59   16.99
   0   7   2  274.65   16.16
   0  -7   2  268.12   10.21
   0   7  -2  253.69   11.51
   0   7   2  248.50    8.82
   0   7  -2  242.16   10.15
   0   7   2  264.37   11.81
   0   7  -3    2.17    3.18
   0   7   3    0.58    3.17
   0   7  -3    0.88    1.46
   0  -7   3   -2.51    1.65
   0   7   3    0.37    1.56
   0   7   3    1.41    1.16
   0   7   4  117.70    5.05
   0   7  -4  128.54    7.12
   0   7  -4  130.01   11.69
   0   7  -4  153.66   10.68
   0   7   4  155.23   12.41
   0   7   4  127.63    9.10
   0   7  -5   46.01    4.46
   0   7   5   53.59    6.27
   0   7   5   38.22    2.59
   0   7  -5   54.50    6.77
   0   7   6    6.84    2.91
   0   7  -6    1.70    1.51
   0   7   6    3.73    0.90
   0   7  -6    7.23    3.22
   0   7  -7   78.67    8.29
   0   7  -7   87.08    6.31
   0   7   7   80.92    7.97
   0   7  -8   34.56    5.93
   0   7   8   29.53    5.24
   0   7   9    4.21    3.56
   0   7  -9    3.09    2.86
   0   7 -10   74.63    8.81
   0   7  10   77.23    8.99
   0   7  11    1.90    2.63
   0   7  12    2.96    3.39
   0   7  13    6.10    4.08
   0   7  14  152.78   13.95
   0  -7  14  161.01   14.94
   0   7  15    8.81    4.78
   0  -7  15    2.89    4.00
   0   7  16   21.06    6.43
   0  -7  16   19.87    6.21
   0  -7  17   12.21    5.66
   0   7  17   11.37    5.16
   0   7  18   16.52    6.06
   0  -7  18   18.74    6.37
   0  -7  19    0.32    4.83
   0   7  19   11.17    5.46
   0  -7  20   32.51    9.52
   0   7  20   50.36   10.21
   0   7  21    5.55    5.27
   0   8   0   -2.66    3.60
   0   8   0    1.51    1.55
   0   8   1   24.94    5.75
   0   8  -1   21.79    5.48
   0   8  -1   20.06    3.34
   0   8   1   20.02    3.57
   0   8   2    3.76    2.29
   0   8  -2   -0.04    3.22
   0   8   2   -2.32    2.48
   0   8  -2   -1.87    1.57
   0   8  -3  115.28    9.79
   0   8  -3  104.39   11.43
   0   8   3  117.04   11.74
   0   8  -3   94.51    6.27
   0   8   3  109.87    8.42
   0   8   4    2.78    2.39
   0   8  -4    4.21    3.40
   0   8   4    7.96    3.57
   0   8  -4    5.10    1.95
   0   8  -4    2.62    2.37
   0   8   5   17.15    3.94
   0   8  -5    9.78    3.69
   0   8  -5   11.94    2.45
   0   8  -5   15.65    4.88
   0   8  -6    4.81    2.97
   0   8  -6    6.49    4.19
   0   8   6    9.73    3.23
   0   8  -7  147.54   12.24
   0   8   7  120.61   10.25
   0   8   8   11.89    4.39
   0   8  -8   10.20    3.75
   0   8  -9   87.64   10.05
   0   8   9   81.03    9.08
   0   8  10    6.69    3.66
   0   8 -10    6.48    3.45
   0   8  11   17.08    5.52
   0   8  12    8.19    4.93
   0   8  13  116.68   12.38
   0   8  14    3.58    4.39
   0   8  15   67.75    9.95
   0   8  16   25.32    6.90
   0   8  17    2.93    3.29
   0   8  18   12.06    5.43
   0   8  19   35.26    8.94
   0   9   0    8.16    4.61
   0   9  -1   39.87    7.89
   0   9   1   37.78    7.47
   0   9  -2   33.41    6.88
   0   9   2   31.02    6.55
   0   9   3    9.07    4.55
   0   9  -3    1.00    2.25
   0   9  -3    2.12    2.82
   0   9  -4   14.55    4.38
   0   9  -4   17.18    5.61
   0   9  -5  181.49   16.23
   0   9   5  149.43   11.04
   0   9  -5  162.87   12.75
   0   9  -6   10.97    5.81
   0   9   6    4.36    3.30
   0   9  -6    5.01    3.46
   0   9  -7   87.66   11.36
   0   9  -7   75.80    9.37
   0   9   7   77.17    8.87
   0   9  -8   21.58    6.64
   0   9  -8   21.05    5.26
   0   9   8   20.89    5.06
   0   9   9    2.53    2.75
   0   9  -9   -4.79    3.92
   0   9 -10   -0.88    2.76
   0   9  10    7.66    3.36
   0   9  11   45.93    8.23
   0   9  12   11.83    4.86
   0   9  13   31.47    6.88
   0   9  14   10.34    5.43
   0   9  15    5.04    3.93
   0   9  16   -0.80    3.14
   0   9  17   38.34    8.83
   0   9  18   15.89    6.54
   0  10   0  196.83   17.38
   0  10  -1   10.08    5.76
   0  10   1    3.28    5.59
   0  10  -2   34.18    7.48
   0  10   2   39.39    8.39
   0  10  -3   -2.70    4.51
   0  10  -3   -2.67    2.91
   0  10  -4   76.54   11.21
   0  10  -4   64.30    8.45
   0  10  -5    5.93    3.54
   0  10  -5   13.45    7.48
   0  10  -6  120.45   11.89
   0  10  -6  130.60   14.83
   0  10  -7    0.62    3.34
   0  10  -7   -3.04    3.45
   0  10  -8    0.39    3.67
   0  10  -8    2.97    2.93
   0  10  -9    0.61    5.08
   0  10  -9    8.30    3.72
   0  10 -10   52.16   10.46
   0  10 -11    6.89    5.83
   0  11   0    1.44    4.19
   0  11  -1   29.53    8.50
   0  11   1   35.14    8.30
   0  11  -2   13.56    6.06
   0  11   2   -4.11    4.24
   0  11  -3    5.20    4.23
   0  11  -4    6.10    5.04
  -1   0  26   30.07    7.98
  -1   0  25    6.12    5.46
  -1   0  24   53.01    9.52
  -1   0  23    3.43    3.80
  -1   0  22  179.13   16.06
  -1   0  21    0.92    3.36
  -1   0  20   13.56    4.78
  -1   0  19    5.77    3.69
  -1   0  18    3.73    2.55
  -1   0  17   -0.08    2.78
  -1   0  16   82.89    8.90
  -1   0  15    3.12    2.46
  -1   0  14   52.92    6.83
  -1   0  13    2.76    2.74
  -1   0  12 1680.60   33.01
  -1   0  11    0.29    1.73
   1   0 -10  349.01   13.53
  -1   0  10  322.52   13.06
  -1   0  10  355.36   14.61
   1   0  -9    1.33    1.31
  -1   0   9   -0.31    1.41
  -1   0   9   -1.05    1.41
  -1   0   8  787.08   18.28
   1   0  -8  847.95   18.75
  -1   0   8  828.59   19.84
   1   0  -7   -1.13    1.09
  -1   0   7    0.77    1.35
   1   0  -6  298.57    9.75
  -1   0   6  303.71    9.89
  -1   0   6  301.24   10.24
  -1   0   5    1.68    1.15
  -1   0   5    0.06    1.00
   1   0  -5    0.14    0.93
   1   0  -4  543.71   11.29
  -1   0   4  552.37   11.04
  -1   0   4  553.48   11.41
   1   0  -4  546.12   10.98
  -1   0   3    1.33    0.89
   1   0  -3   -0.19    0.77
   1   0  -3    0.85    0.86
  -1   0   3   -0.25    0.59
   1   0  -2  425.65    8.05
  -1   0   2  420.77    7.98
   1   0  -1    0.58    0.40
  -1   0   1    0.13    0.46
  -1   0   0 9869.58   34.90
   1   0   0 9999.00   35.26
   1   0   1    4.07    0.97
  -1   0  -1    2.42    0.78
   1   0   2  912.06   13.40
  -1   0  -2  923.90   13.47
  -1   0  -3   -0.44    0.84
   1   0   3    0.71    0.98
   1   0   4 3386.14   32.65
  -1   0  -4 3434.78   31.87
   1   0   5    0.46    1.21
   1   0   5    0.47    0.94
  -1   0  -5    1.46    1.43
   1   0   6 1717.22   25.08
   1   0   6 1717.69   27.15
   1   0   7   -0.17    1.26
   1   0   7    0.67    1.40
   1   0   8  174.66    9.13
   1   0   8  188.93   10.23
   1   0   9    2.24    2.00
   1   0   9    2.61    1.79
   1   0  10 1684.51   31.19
   1   0  11    5.44    3.10
   1   0  12 1509.35   32.44
   1   0  13   -1.98    1.73
   1   0  14    5.15    2.53
   1   0  15    3.39    2.69
   1   0  16  952.14   30.13
   1   0  17    7.22    4.35
   1   0  18  244.88   16.41
   1   0  19   -0.91    2.62
   1   0  20    3.64    3.01
   1   0  21    3.38    2.87
   1   0  22   48.08    8.67
   1   0  23   -1.04    3.81
   1   0  24   42.06    8.51
   1   0  25    1.40    3.94
  -1   1  27   15.35    7.08
  -1   1  26   23.99    7.85
  -1   1  25   -1.85    4.05
  -1  -1  25    5.30    4.59
  -1  -1  24   14.39    6.13
  -1   1  24   20.67    6.87
  -1  -1  23  106.69   13.16
  -1   1  23  115.73   12.97
  -1   1  22   11.35    4.71
  -1  -1  22   12.18    5.40
  -1   1  21   68.05    9.46
  -1  -1  21   78.32   10.60
  -1   1  20  235.20   16.31
  -1  -1  20  237.63   17.68
  -1   1  19  174.61   13.88
  -1  -1  19  191.38   15.34
  -1   1  18  223.04   14.80
  -1  -1  18  213.02   15.63
  -1  -1  17  193.87   14.30
  -1   1  17  203.60   13.67
  -1  -1  16   -0.11    2.36
  -1   1  16    7.97    3.35
  -1   1  15   47.03    6.18
  -1  -1  15   45.88    6.76
  -1  -1  14  252.25   14.72
  -1   1  14  251.41   13.40
  -1   1  13   93.71    8.07
  -1  -1  13   87.59    8.34
  -1   1  12  392.86   15.13
  -1  -1  12  406.75   17.07
   1  -1 -11 1139.96   24.70
  -1   1  11 1085.18   23.94
  -1  -1  11 1086.62   26.63
  -1   1  10   55.64    5.34
  -1  -1  10   52.46    5.74
   1  -1 -10   55.25    5.25
   1   1  -9   48.34    5.15
  -1   1   9   55.24    4.96
  -1  -1   9   50.39    5.33
   1  -1  -9   51.13    4.80
  -1  -1   9   44.24    5.26
  -1  -1   8  926.55   21.91
   1  -1  -8  921.06   18.25
  -1  -1   8  881.90   20.77
  -1   1   8  903.88   17.98
   1   1  -8  878.10   20.36
   1   1  -7   87.31    6.30
  -1  -1   7   76.54    5.98
   1  -1  -7   75.03    4.78
   1   1  -7   75.34    5.72
  -1   1   7   82.03    5.03
  -1  -1   7   70.28    5.86
   1  -1  -6   67.60    4.15
   1   1  -6   67.53    5.19
  -1   1   6   67.90    4.22
  -1  -1   6   74.42    5.51
  -1  -1   6   69.29    5.35
   1   1  -6   67.06    5.11
  -1   1   5  580.82   10.99
  -1  -1   5  571.47   13.87
   1   1  -5  587.16   14.19
   1   1  -5  620.27   14.26
  -1  -1   5  586.74   14.46
   1  -1  -5  633.69   11.36
   1   1  -4    2.05    1.12
   1   1  -4    3.08    1.43
   1  -1  -4    3.35    0.94
  -1   1   4    2.02    1.17
  -1  -1   4    2.00    1.11
  -1   1   4    0.48    0.67
   1  -1  -3  230.63    7.53
   1  -1  -3  235.63    5.13
  -1   1   3  227.39    7.63
   1   1  -3  231.53    7.47
   1  -1  -2  122.59    5.15
  -1  -1   2  119.95    3.33
  -1   1   2  119.25    5.07
  -1   1   1  593.47   10.70
   1  -1  -1  593.61   10.65
   1  -1   0  368.69    7.62
   1  -1   0  384.07    8.40
  -1   1   0  372.00    8.32
  -1   1   0  389.77    7.64
  -1   1  -1  680.87    9.83
  -1  -1  -1  694.48    9.33
   1   1   1  722.64    9.60
   1  -1   1  708.53   11.90
  -1   1  -1  694.97   11.88
   1   1   2  106.62    3.36
   1  -1   2  109.85    5.10
  -1   1  -2  112.53    5.09
  -1  -1  -2  106.44    3.39
   1   1   2  115.50    4.61
   1  -1   3  723.67   13.29
  -1   1  -3  721.92   13.93
  -1  -1  -3  708.88    9.38
   1   1   3  719.10   13.17
   1  -1   3  718.88   13.99
   1  -1   4  116.04    6.05
   1   1   4  121.85    6.12
   1  -1   4  136.66    6.64
  -1   1  -4  108.57    5.98
   1   1   5 1373.91   22.49
   1  -1   5 1411.44   22.12
   1  -1   5 1435.84   23.18
  -1   1  -5 1378.97   22.43
  -1   1  -6  624.70   16.15
   1  -1   6  654.54   16.27
  -1   1  -6  644.53   16.02
   1  -1   6  658.93   16.83
   1   1   6  664.64   16.95
  -1   1  -7 1570.58   26.55
   1  -1   7 1589.24   27.95
  -1   1  -7 1515.71   26.81
   1  -1   7 1496.90   26.17
   1   1   7 1530.66   24.55
   1   1   7 1532.09   27.71
  -1   1  -8  117.67    7.70
   1  -1   8  119.65    8.24
   1   1   8  118.01    7.23
   1  -1   8  111.95    7.69
   1   1   8  121.76    8.53
   1  -1   9   67.68    6.12
   1  -1   9   70.86    6.74
  -1   1  -9   71.89    6.47
   1   1   9   75.39    6.25
   1   1   9   70.99    6.89
   1   1  10  465.69   16.02
   1  -1  10  475.92   17.35
   1  -1  11 1087.92   27.41
   1   1  11 1129.61   26.05
   1  -1  12    0.92    2.18
   1   1  12   -0.43    1.98
   1  -1  13  266.86   14.71
   1   1  13  251.46   13.42
   1  -1  14  193.67   13.09
   1   1  14  200.45   12.57
   1   1  15    3.30    2.72
   1  -1  15   -0.44    2.30
   1  -1  16    2.00    2.61
   1   1  16   10.05    3.75
   1   1  17   56.21    7.59
   1  -1  17   69.08    9.04
   1  -1  18   81.50    9.70
   1   1  18   86.55    9.88
   1  -1  19   46.12    7.56
   1   1  19   46.11    7.81
   1  -1  20  129.30   13.19
   1   1  20  124.33   12.45
   1  -1  21    4.37    4.44
   1   1  21    4.46    3.15
   1   1  22   30.97    6.86
   1  -1  22   26.15    7.09
   1   1  23   54.49    9.68
   1  -1  23   48.41    9.43
   1  -1  24    8.98    5.83
   1   1  24    7.74    4.58
   1  -1  25    3.40    3.91
   1   1  25   -5.25    4.58
   1   1  26   16.24    6.36
  -1   2  27   15.60    5.56
  -1   2  26    3.73    4.19
  -1  -2  25   34.72    8.80
  -1   2  25   26.20    7.15
  -1   2  24   11.05    4.15
  -1  -2  24   15.29    5.76
  -1   2  23    1.55    3.88
  -1  -2  23    9.51    5.23
  -1   2  22   11.35    3.98
  -1  -2  22   15.92    5.32
  -1  -2  21  143.22   14.57
  -1   2  21  146.02   13.16
  -1  -2  20   39.43    7.75
  -1   2  20   41.02    7.08
  -1  -2  19  219.86   16.91
  -1   2  19  268.42   16.57
  -1  -2  18   29.42    6.73
  -1   2  18   36.22    6.12
  -1   2  17    6.54    2.97
  -1  -2  17    1.27    2.47
  -1  -2  16   59.45    8.46
  -1   2  16   73.66    7.80
  -1   2  15  231.41   12.83
  -1  -2  15  232.52   15.22
  -1  -2  14   -1.07    2.46
  -1   2  14    3.10    1.88
  -1   2  13  324.11   13.94
  -1  -2  13  319.81   16.60
  -1   2  12   15.65    3.01
   1  -2 -12   14.24    3.14
  -1  -2  12   14.55    4.00
  -1   2  11  125.23    7.82
  -1  -2  11  138.98   10.13
   1  -2 -11  140.97    8.33
  -1   2  10   20.62    3.15
   1  -2 -10   25.10    3.46
  -1  -2  10   14.70    3.43
  -1   2   9 1021.93   19.00
  -1  -2   9  970.91   24.45
   1   2  -9 1018.30   25.02
   1  -2  -9 1080.23   20.09
   1   2  -8  498.10   16.85
   1  -2  -8  557.53   13.29
  -1  -2   8  490.85   16.53
  -1   2   8  499.53   12.32
   1   2  -8  517.78   16.66
   1   2  -7  412.20   14.16
   1   2  -7  390.45   14.10
   1  -2  -7  419.98   10.45
  -1   2   7  417.93   10.18
  -1  -2   7  379.20   13.79
   1   2  -6   11.43    2.67
  -1  -2   6    8.14    1.90
  -1   2   6    8.82    2.30
   1  -2  -6    9.58    1.52
   1   2  -6    5.84    1.81
  -1   2   6    9.45    1.46
  -1   2   5  140.83    7.58
   1  -2  -5  155.29    4.85
  -1  -2   5  135.22    7.40
  -1   2   5  147.63    4.63
   1   2  -5  146.09    7.84
   1   2  -5  138.40    7.45
   1  -2  -4  154.28    3.87
   1   2  -4  132.47    6.81
  -1   2   4  136.45    3.52
  -1   2   4  135.75    7.04
   1   2  -3  127.93    6.33
   1  -2  -3  136.55    6.56
  -1   2   3  119.70    6.23
  -1  -2   3  113.50    3.58
   1  -2  -2 2707.96   28.74
  -1   2   2 2578.82   26.93
   1  -2  -2 2679.20   27.16
  -1   2   1  319.57    9.56
   1  -2  -1  352.69   10.10
  -1   2   1  338.45    9.46
   1  -2  -1  326.01    9.20
   1  -2   0 1297.76   18.02
  -1   2   0 1319.84   18.07
   1  -2   0 1300.26   19.10
   1  -2   0 1305.33   12.30
  -1   2   0 1312.70   18.86
  -1   2  -1  757.95   14.24
   1  -2   1  741.09   13.73
   1  -2   1  760.91   11.40
  -1   2  -1  733.68    9.99
  -1   2  -1  755.38   14.01
  -1   2  -2 3124.90   26.71
   1   2   2 3246.51   27.30
   1  -2   2 3225.36   25.12
   1  -2   2 3220.15   26.80
   1  -2   2 3207.64   29.82
  -1   2  -2 3173.12   29.48
  -1  -2  -3 1726.33   20.46
   1  -2   3 1742.81   23.13
   1  -2   3 1767.19   22.12
  -1   2  -3 1711.09   22.82
  -1   2  -3 1727.20   21.74
   1  -2   3 1720.07   20.78
   1   2   3 1693.07   19.95
  -1   2  -4   19.54    2.76
   1  -2   4   21.34    2.86
   1  -2   4   15.50    2.36
   1  -2   4   18.75    2.76
  -1   2  -4   16.08    2.50
  -1  -2  -4   22.31    2.48
   1  -2   5   66.35    5.32
  -1  -2  -5   75.22    4.66
   1  -2   5   67.51    5.17
  -1   2  -5   67.57    5.36
  -1   2  -5   75.30    5.60
   1  -2   5   71.68    5.30
   1  -2   6   59.84    5.36
  -1   2  -6   55.99    5.15
  -1   2  -6   52.02    5.00
   1  -2   6   64.26    5.49
   1  -2   6   56.00    5.16
   1  -2   7 1088.16   23.45
   1  -2   7 1090.35   23.52
  -1   2  -7 1063.06   22.70
  -1   2  -7 1090.97   23.09
   1  -2   7 1061.47   23.04
  -1   2  -8  346.93   14.09
  -1   2  -8  336.37   13.69
   1  -2   8  346.87   14.03
   1  -2   8  369.48   14.51
   1  -2   8  326.68   13.55
   1  -2   9  923.62   24.14
   1   2   9  931.80   20.81
   1  -2   9  912.72   23.63
   1   2  10   91.32    7.02
   1  -2  10   98.83    8.31
   1   2  11  136.32    8.88
   1  -2  11  130.38    9.83
   1   2  12  193.08   11.05
   1  -2  12  192.17   12.41
   1   2  13  595.73   20.07
   1  -2  13  538.27   21.57
   1  -2  14   -1.25    2.64
   1   2  14    4.92    2.59
   1  -2  15  231.73   15.40
   1   2  15  258.37   14.46
   1   2  16   91.96    8.99
   1  -2  16   88.32    9.90
   1  -2  17    2.42    3.27
   1   2  17    4.05    3.21
   1  -2  18    4.23    3.12
   1   2  18    1.96    2.55
   1   2  19  115.35   11.28
   1  -2  19  131.78   13.28
   1   2  20    7.13    3.45
   1  -2  20    7.48    4.72
   1   2  21  168.29   14.41
   1  -2  21  171.30   16.34
   1  -2  22   20.21    6.45
   1   2  22   10.32    4.49
   1   2  23    4.52    3.45
   1  -2  23   -4.03    3.63
   1   2  24   13.87    6.27
   1  -2  24   22.21    7.34
   1   2  25   75.79   11.02
   1   2  26    3.41    4.57
  -1   3  25   -5.13    4.38
  -1   3  24   73.56   10.17
  -1  -3  24   75.53   12.19
  -1  -3  23   25.18    7.95
  -1   3  23   27.61    6.47
  -1   3  22    9.25    4.64
  -1  -3  22    1.67    3.37
  -1   3  21   15.66    4.98
  -1  -3  21   17.96    6.46
  -1  -3  20  128.59   13.97
  -1   3  20  140.51   11.73
  -1   3  19    8.56    3.10
  -1  -3  19    7.41    4.64
  -1  -3  18   58.60    8.90
  -1   3  18   92.29    9.00
  -1  -3  17  111.45   12.02
  -1   3  17  111.99    9.41
  -1   3  16   74.22    7.38
  -1  -3  16   59.59    8.64
  -1   3  15  171.03   10.62
  -1  -3  15  170.27   13.70
  -1  -3  14  419.14   20.36
  -1   3  14  434.67   16.09
  -1   3  13  143.46    8.84
  -1  -3  13  140.83   11.62
  -1  -3  12   92.24    9.08
  -1   3  12  121.34    7.49
  -1  -3  11  186.87   11.02
  -1   3  11  199.89    9.14
  -1  -3  11  189.54   12.38
  -1   3  10  500.75   13.32
  -1  -3  10  509.83   16.87
  -1  -3  10  514.96   19.54
   1   3 -10  516.24   19.48
  -1   3   9   32.82    3.36
   1   3  -9   33.80    5.08
  -1  -3   9   27.04    3.83
  -1   3   9   31.95    4.83
  -1  -3   9   25.61    4.53
  -1   3   8  898.51   14.84
   1   3  -8  900.28   23.60
  -1   3   8  908.91   23.39
  -1  -3   8  927.30   19.82
  -1  -3   8  902.76   23.71
  -1  -3   7   94.39    7.37
   1   3  -7   92.40    7.23
  -1   3   7   83.50    6.89
  -1  -3   7   80.37    5.45
   1   3  -7   83.27    6.94
  -1   3   7   89.90    4.15
  -1   3   6    0.95    0.63
  -1  -3   6    1.33    1.02
  -1  -3   6    0.96    1.71
   1   3  -6    6.36    2.12
   1   3  -6    3.54    2.24
  -1   3   6    3.10    1.66
   1   3  -5  756.21   19.14
  -1  -3   5  750.04   13.08
  -1   3   5  761.88   18.82
   1  -3  -5  767.27   19.52
   1   3  -5  776.21   18.84
   1  -3  -4  250.63   10.90
  -1   3   4  262.45   10.49
   1   3  -4  270.89   10.61
  -1  -3   4  259.22    6.45
  -1   3   3  220.34    9.19
   1  -3  -3  229.63   10.25
   1   3  -3  224.00    9.09
  -1  -3   3  211.02    4.60
   1  -3  -3  216.91    9.05
   1  -3  -2 1715.93   27.06
   1   3  -2 1707.16   23.69
  -1   3   2 1688.61   24.32
   1  -3  -2 1662.48   24.05
  -1   3   2 1714.37   26.44
  -1   3   1 1264.65   22.76
   1  -3  -1 1340.23   20.80
  -1   3   1 1297.08   20.65
   1  -3  -1 1333.44   23.58
   1  -3   0   44.50    3.79
   1  -3   0   44.32    2.65
   1   3   0   43.99    2.10
  -1   3   0   41.80    4.25
  -1   3   0   37.37    3.46
  -1   3   0   38.00    2.47
  -1   3  -1  823.51   13.12
   1  -3   1  837.12   13.22
   1   3   1  828.07   11.23
   1  -3   1  805.89   15.85
   1   3   1  809.64   17.30
  -1   3  -1  823.56   16.22
  -1   3  -1  831.83   13.14
  -1   3  -1  818.31   18.10
   1  -3   2 1162.21   17.59
  -1   3  -2 1146.55   17.42
   1   3   2 1096.63   20.09
  -1   3  -2 1132.33   16.74
  -1   3  -2 1155.96   19.54
   1  -3   2 1136.35   19.28
  -1   3  -3  147.14    6.94
  -1   3  -3  137.17    6.47
   1  -3   3  138.74    7.06
  -1   3  -3  133.44    6.98
   1  -3   3  141.53    6.92
   1   3   3  131.22    7.00
  -1   3  -4  610.79   15.20
  -1  -3  -4  581.51   15.15
   1   3   4  581.82   14.68
  -1   3  -4  621.07   15.29
  -1   3  -4  575.78   14.36
   1  -3   4  587.57   15.05
   1  -3   4  598.97   15.42
   1  -3   5   14.80    2.72
  -1  -3  -5   11.01    2.26
  -1   3  -5   15.56    2.94
   1  -3   5   11.35    2.39
  -1   3  -5   10.01    2.61
   1  -3   5    9.08    2.32
   1  -3   6    0.65    1.51
   1  -3   6    2.74    1.74
  -1   3  -6    0.30    1.16
   1  -3   6    0.84    1.23
  -1  -3  -6    0.70    1.39
  -1   3  -6    2.00    1.77
  -1  -3  -7   58.00    5.27
   1  -3   7   61.39    5.93
  -1   3  -7   66.92    6.12
   1  -3   7   55.28    5.56
  -1   3  -7   64.85    6.00
   1  -3   7   58.85    5.70
   1  -3   8   18.47    3.56
  -1   3  -8   22.13    3.85
   1  -3   8   19.97    3.90
   1  -3   8   28.65    4.27
  -1  -3  -8   24.09    3.53
  -1   3  -9  236.40   12.12
   1  -3   9  237.63   12.51
   1  -3   9  249.38   12.94
   1   3   9  260.78   10.83
   1   3  10  157.32    8.90
   1  -3  10  140.36   10.28
   1  -3  11   10.45    3.49
   1   3  11   15.84    3.26
   1  -3  12   54.02    7.07
   1   3  12   61.03    6.15
   1   3  13   15.34    3.47
   1  -3  13    3.86    2.62
   1  -3  14  305.02   17.39
   1   3  14  324.86   15.10
   1  -3  15   72.35    9.02
   1   3  15   76.67    7.89
   1  -3  16   14.99    5.16
   1   3  16   26.48    4.99
   1  -3  17    4.49    3.52
   1   3  17   -2.83    3.14
   1  -3  18   31.50    6.96
   1   3  18   22.01    4.90
   1  -3  19   10.91    4.90
   1   3  19   23.12    4.85
   1   3  20  134.11   12.26
   1  -3  20  142.35   14.65
   1  -3  21   -2.07    3.44
   1   3  21    0.87    3.26
   1  -3  22   19.48    6.79
   1   3  22   20.66    5.75
   1   3  23   -0.42    3.42
   1  -3  23    2.70    4.00
   1   3  24   40.10    7.89
   1  -3  24   41.95    9.79
   1   3  25   42.42    8.96
   1   3  26   47.70    9.22
  -1   4  23    9.90    5.54
  -1  -4  23    2.60    3.83
  -1  -4  22   17.49    6.74
  -1   4  22   23.58    6.87
  -1  -4  21   35.69    8.58
  -1   4  21   37.08    8.43
  -1   4  21   23.88    5.73
  -1  -4  20   20.28    6.81
  -1   4  20   10.32    4.11
  -1   4  20   10.59    3.83
  -1  -4  19   11.09    5.34
  -1   4  19   14.81    4.01
  -1   4  19   23.25    6.15
  -1   4  18   12.44    6.20
  -1   4  18    8.22    3.23
  -1  -4  18   15.34    5.53
  -1  -4  17   11.95    4.95
  -1   4  17   27.83    6.91
  -1   4  17   20.93    4.27
  -1   4  16  136.68    9.58
  -1  -4  16  140.34   13.51
  -1   4  16  155.21   13.78
  -1   4  15   59.43    8.42
  -1   4  15   50.47    5.61
  -1  -4  15   57.41    8.57
  -1   4  14   16.46    3.24
  -1  -4  14   19.89    5.27
  -1   4  14   17.96    4.62
  -1  -4  13  261.52   16.42
  -1   4  13  264.34   11.04
  -1   4  13  268.05   16.29
  -1  -4  12  265.75   15.84
  -1   4  12  282.34   10.75
  -1   4  12  281.33   15.98
  -1  -4  11    8.27    2.53
  -1   4  11   13.85    4.63
   1   4 -11   11.75    3.83
  -1   4  11    9.26    2.09
  -1  -4  11    6.30    3.20
  -1  -4  10   72.35    6.55
  -1   4  10   75.89    7.86
  -1  -4  10   84.19    8.50
  -1   4  10   70.95    4.62
   1   4 -10   91.76    8.77
  -1  -4   9  422.36   14.39
   1   4  -9  422.70   18.06
  -1   4   9  406.74   17.20
  -1   4   9  397.92    9.71
  -1  -4   9  406.30   17.55
  -1   4   8    7.40    1.32
  -1  -4   8   10.70    2.42
  -1  -4   8    8.66    2.92
  -1   4   8    3.73    2.07
   1   4  -8    5.05    2.38
  -1   4   7  213.86    5.09
  -1   4   7  210.49   11.54
  -1  -4   7  218.12    8.72
   1   4  -7  219.83   12.04
  -1  -4   6  745.74   14.62
   1   4  -6  820.99   22.42
  -1   4   6  737.96   20.54
  -1   4   5  104.46    7.47
  -1  -4   5   96.09    4.76
   1   4  -5  104.30    7.43
  -1   4   4  434.70   14.53
   1   4  -4  422.03   14.24
  -1  -4   4  433.55    8.21
   1  -4  -3  627.94   18.99
  -1   4   3  564.63   15.99
   1  -4  -3  597.63   16.14
  -1  -4   3  585.47    7.75
   1   4  -3  613.05   16.41
   1  -4  -2 1024.05   24.00
   1   4  -2 1054.00   20.40
  -1   4   2 1003.45   20.73
  -1   4   2 1045.59   23.66
   1  -4  -2 1036.50   20.59
   1   4  -1 1351.14   12.15
  -1   4   1 1387.65   23.59
   1  -4  -1 1423.94   23.38
  -1   4   1 1335.10   13.80
  -1   4   1 1462.00   27.94
   1   4  -1 1444.61   22.79
   1  -4   0 1570.75   24.23
  -1   4   0 1625.02   24.97
  -1   4   0 1572.49   17.78
  -1   4   0 1650.92   29.58
   1   4   0 1586.57   15.50
   1   4   1    5.29    2.38
   1   4   1    5.37    1.29
  -1   4  -1   -1.01    2.27
  -1   4  -1    2.12    1.31
  -1   4  -1    3.25    1.16
   1  -4   1    4.09    1.48
   1  -4   1    3.65    1.43
   1  -4   2  229.53    9.47
   1  -4   2  241.00    8.87
  -1   4  -2  215.72   10.74
   1   4   2  243.74   11.06
  -1   4  -2  233.62    8.71
  -1   4  -2  232.28    8.54
   1   4   2  228.64    7.68
  -1   4  -2  217.84    9.46
  -1   4  -3  151.43    7.94
   1  -4   3  157.85    8.03
   1   4   3  152.33    6.90
  -1   4  -3  161.14    7.74
   1  -4   3  167.20    7.95
  -1   4  -3  154.07    7.73
   1   4   3  156.08    8.92
   1  -4   4   40.20    4.29
  -1   4  -4   46.05    4.58
   1   4   4   46.32    4.94
  -1   4  -4   42.37    4.45
   1  -4   4   45.49    4.43
  -1   4  -4   42.58    4.44
  -1   4  -5  198.44    9.63
   1  -4   5  199.78   10.08
   1  -4   5  191.34    9.51
  -1   4  -5  184.58    9.60
  -1   4  -5  187.02    9.46
  -1  -4  -5  208.29   10.59
   1  -4   6  776.97   20.05
  -1   4  -6  748.97   19.30
  -1  -4  -6  824.29   21.33
   1  -4   6  785.06   20.79
  -1   4  -6  790.53   20.91
   1  -4   7   -0.13    1.84
   1  -4   7    1.56    1.79
  -1  -4  -7    0.66    1.45
  -1   4  -7    2.71    2.21
   1  -4   8  111.46    8.40
  -1   4  -8  120.15    8.52
   1  -4   8   90.46    7.91
   1  -4   9  101.32    8.67
  -1   4  -9  102.80    8.19
   1  -4   9  108.14    8.71
  -1   4 -10  225.83   12.50
   1  -4  10  220.08   13.30
   1   4  10  243.58   10.85
   1   4  11   10.74    2.78
   1  -4  11   12.61    4.11
   1   4  12  268.55   12.47
   1  -4  12  251.69   15.50
   1  -4  13  136.30   11.76
   1   4  13  131.55    9.10
   1   4  14   64.98    6.74
   1  -4  14   61.89    8.44
   1   4  15   11.46    3.71
   1  -4  15    7.27    3.35
   1  -4  16   28.76    5.99
   1   4  16   35.58    5.59
   1  -4  17   12.41    5.60
   1   4  17    0.71    2.22
   1  -4  18  137.85   14.02
   1   4  18  146.15   11.55
   1  -4  19   52.76    9.28
   1   4  19   50.14    6.82
   1   4  20    2.69    2.26
   1  -4  20   -3.75    4.23
   1  -4  21    7.74    5.04
   1   4  21   11.56    4.14
   1   4  22   65.96    9.11
   1  -4  22   70.19   11.76
   1  -4  23   15.02    7.63
   1   4  23    9.42    4.35
  -1   5  22   -0.91    3.78
  -1  -5  22   -0.04    3.59
  -1   5  21   27.10    7.75
  -1  -5  21   34.20    8.35
  -1   5  20    3.23    4.23
  -1  -5  20    4.80    4.23
  -1   5  19   20.51    6.77
  -1  -5  19    2.00    4.34
  -1  -5  18   10.18    4.80
  -1   5  18    5.36    3.25
  -1   5  17   97.03   11.73
  -1   5  17   90.75    7.81
  -1  -5  17  108.28   12.54
  -1   5  16    2.06    1.89
  -1   5  16   -1.04    3.36
  -1  -5  16   -1.70    4.12
  -1   5  15   -1.63    2.80
  -1   5  15    1.64    1.96
  -1  -5  15    1.11    3.09
  -1   5  14    4.44    3.72
  -1  -5  14    0.67    3.13
  -1   5  14   -0.32    1.23
  -1   5  13  183.81   13.94
  -1  -5  13  169.50   13.76
  -1   5  13  168.78    8.12
  -1   5  12    7.65    2.04
  -1  -5  12    3.93    3.60
   1   5 -12    8.32    4.31
  -1   5  12    7.80    3.95
  -1  -5  11  341.00   17.95
  -1   5  11  329.54   17.48
  -1   5  11  360.95    9.89
   1   5 -11  344.73   18.14
  -1  -5  11  330.21   14.36
  -1  -5  10    3.59    2.06
  -1   5  10    1.30    0.92
   1   5 -10    5.63    3.25
  -1   5  10    4.37    2.42
  -1   5   9   62.06    3.03
   1   5  -9   65.88    7.68
  -1   5   9   69.14    7.68
  -1  -5   9   66.46    5.74
   1   5  -8    4.86    3.14
  -1   5   8    5.77    2.64
  -1  -5   8    2.71    1.49
  -1  -5   7  393.05   11.63
  -1   5   7  363.17   15.85
   1   5  -7  403.61   17.31
   1   5  -6    2.37    2.42
  -1   5   6    2.00    2.83
  -1  -5   6    1.33    0.87
  -1   5   5  609.10   19.24
  -1  -5   5  624.19   11.41
  -1  -5   4   52.61    2.82
   1   5  -4   59.63    5.82
  -1   5   4   60.94    6.10
   1  -5  -3   38.26    4.37
  -1   5   3   45.08    5.03
  -1  -5   3   42.06    2.31
   1   5  -3   39.56    2.15
   1   5  -3   43.46    4.79
  -1   5   3   46.76    5.79
   1   5  -2    7.06    0.97
   1   5  -2   14.98    2.92
  -1   5   2    8.99    2.39
  -1   5   2   14.72    3.52
  -1   5   2   11.15    1.34
   1  -5  -2    7.14    2.06
  -1   5   1  883.85   20.50
  -1   5   1  913.40   24.78
  -1   5   1  857.86   12.79
   1  -5  -1  890.15   20.19
   1   5  -1  841.31   11.70
   1   5  -1  914.67   19.67
   1   5   0  159.81    5.73
  -1   5   0  170.50   10.84
  -1   5   0  175.93    6.69
   1   5   0  169.21   10.61
   1  -5   0  169.21    8.67
   1   5   0  173.72    8.31
  -1   5   0  160.18    8.63
   1   5   1  773.25   22.22
  -1   5  -1  772.80   22.85
   1   5   1  738.13   13.83
   1  -5   1  815.27   18.73
  -1   5  -1  773.00   15.45
  -1   5  -1  741.62   18.43
   1  -5   2    8.89    2.20
  -1   5  -2    6.65    1.80
  -1   5  -2    4.06    1.79
   1   5   2    6.64    1.82
   1  -5   2    6.48    1.80
  -1   5  -2    7.86    2.33
  -1   5  -2    6.62    2.01
   1   5   2    4.85    2.45
  -1   5  -3   57.67    5.02
  -1   5  -3   51.82    4.88
   1  -5   3   54.52    5.03
  -1   5  -3   46.78    5.80
   1   5   3   56.10    4.67
   1  -5   3   47.78    4.71
  -1   5  -3   53.23    5.21
   1   5   3   45.39    5.62
  -1   5  -4   10.68    2.65
  -1   5  -4    9.98    2.44
   1  -5   4   10.90    2.38
   1  -5   4   10.87    2.45
  -1   5  -4   12.61    2.97
   1   5   4   12.14    2.60
   1   5   4   12.35    2.93
   1  -5   5  528.38   17.19
   1  -5   5  535.87   16.40
  -1   5  -5  541.86   16.88
   1   5   5  517.95   18.31
  -1   5  -5  525.26   16.91
  -1   5  -5  529.66   16.23
   1   5   5  543.03   15.93
  -1   5  -6    2.30    2.41
   1   5   6    4.95    2.41
   1  -5   6   -0.88    1.51
   1  -5   6    3.18    2.72
  -1   5  -6    0.24    1.53
  -1   5  -7  818.54   21.65
   1  -5   7  849.41   22.35
   1  -5   7  811.42   23.49
   1  -5   8   -1.44    2.29
  -1   5  -8   -1.39    2.04
  -1   5  -9    1.38    1.75
   1  -5   9    6.69    2.92
  -1   5 -10   10.86    3.27
   1   5  10    9.08    2.19
   1   5  11  555.52   16.73
   1  -5  11  541.49   22.46
   1  -5  12    9.87    4.24
   1   5  12   12.10    2.91
   1  -5  13  224.65   15.78
   1   5  13  245.58   12.12
   1  -5  14    4.59    3.32
   1   5  14    0.77    2.00
   1  -5  15   20.05    5.53
   1   5  15   12.73    3.12
   1   5  16    3.28    2.57
   1  -5  16    0.88    3.36
   1   5  17  222.00   13.55
   1  -5  17  229.26   18.30
   1  -5  18   41.23    8.44
   1   5  18   28.27    5.48
   1   5  19  114.30   10.24
   1  -5  19   78.74   11.47
   1  -5  20   -6.97    3.83
   1   5  20    7.01    3.69
   1  -5  21   18.00    6.63
   1  -5  22   12.21    5.52
  -1   6  21   11.23    5.96
  -1   6  20    5.43    5.27
  -1   6  19   81.19   12.26
  -1   6  18   88.76   12.03
  -1   6  17   -1.59    3.78
  -1   6  16   63.51    9.33
  -1   6  15   72.71   10.05
  -1   6  14    1.55    3.19
   1   6 -13   77.84    9.85
  -1   6  13   82.73    9.97
  -1   6  12   85.77    9.90
   1   6 -12   92.29   10.36
  -1   6  11   28.01    5.75
   1   6 -11   32.21    6.37
   1   6 -10   70.37    8.48
  -1   6  10   56.41    7.43
  -1   6   9   19.83    4.72
   1   6  -9   23.48    5.06
  -1   6   8   21.95    4.70
  -1  -6   8   19.49    2.85
   1   6  -8   16.31    4.44
  -1  -6   7  430.84   11.49
   1   6  -7  425.93   19.11
  -1   6   7  434.00   18.31
  -1   6   6  366.40   16.27
   1   6  -6  382.67   17.53
  -1  -6   6  352.79    9.22
  -1   6   5    3.06    2.30
  -1  -6   5    1.17    0.75
  -1  -6   4  178.54    5.23
  -1   6   4  199.35   11.53
  -1   6   3  226.84   13.78
  -1   6   3  213.59   11.45
   1   6  -2    1.93    1.67
  -1   6   2    2.57    0.91
   1   6  -2    0.58    0.77
  -1   6   2    0.86    1.57
   1  -6  -2    0.02    1.31
  -1   6   2    0.25    1.88
   1  -6  -1   27.62    3.97
   1   6  -1   33.19    4.26
  -1   6   1   24.35    4.77
   1   6  -1   26.22    2.41
   1   6  -1   36.73    5.70
  -1   6   1   27.64    4.10
  -1   6   1   30.12    2.75
   1   6   0  205.51    9.71
  -1   6   0  194.69   12.70
  -1   6   0  186.54   10.12
  -1   6   0  185.33    7.49
   1   6   0  209.87   12.94
   1   6   0  176.43    6.82
   1  -6   0  190.52    9.90
   1   6   1    2.50    1.72
  -1   6  -1    3.47    1.62
  -1   6  -1    1.36    2.43
   1   6   1    5.67    1.78
   1  -6   1    2.27    1.60
   1   6   1    2.21    1.23
  -1   6  -1    3.87    1.85
  -1   6  -2   68.97    5.99
   1  -6   2   75.04    6.22
  -1   6  -2   80.19    5.84
  -1   6  -2   79.65    8.17
  -1   6  -2   87.34    6.75
   1   6   2   88.04    8.45
   1   6   2   77.00    5.49
  -1   6  -3  148.35    8.48
   1  -6   3  148.32    8.70
  -1   6  -3  132.15   10.82
   1   6   3  133.54   10.47
  -1   6  -3  120.35    8.00
   1   6   3  130.71    7.48
  -1   6  -3  132.94    8.33
  -1   6  -4   69.34    7.86
   1  -6   4   68.29    6.30
  -1   6  -4   82.39    6.80
  -1   6  -4   83.15    7.02
   1  -6   4   76.31    6.40
   1   6   4   80.08    6.16
  -1   6  -4   65.59    6.04
   1   6   4   64.65    7.23
   1  -6   5  140.77    8.98
   1   6   5  130.06   10.17
   1   6   5  144.90    8.77
  -1   6  -5  140.24    8.81
  -1   6  -5  162.84   10.13
   1  -6   5  145.76    9.55
  -1   6  -6  239.17   11.80
  -1   6  -6  263.90   13.24
   1   6   6  237.00   11.88
   1  -6   6  236.24   11.74
   1  -6   6  228.66   12.51
  -1   6  -7  230.65   12.97
   1  -6   7  204.50   11.30
  -1   6  -7  199.69   11.21
   1  -6   7  223.90   13.05
   1   6   7  224.90   12.16
   1  -6   8  111.03    9.72
  -1   6  -8  101.32    8.28
   1   6   8  130.42    9.81
  -1   6  -9  434.04   17.22
   1   6   9  424.73   18.22
   1  -6   9  430.79   19.56
   1   6  10   19.59    3.17
  -1   6 -10   11.94    3.60
   1   6  10   20.69    4.68
   1  -6  10   20.09    5.18
   1   6  11    3.15    2.53
   1  -6  11   -3.20    3.40
   1   6  11    1.81    1.33
   1   6  12   92.89    9.50
   1  -6  12   95.67   10.26
   1   6  12   90.26    6.93
   1  -6  13   19.93    5.06
   1   6  13   11.11    2.88
   1  -6  14    8.87    3.85
   1   6  14    7.03    2.37
   1  -6  15   17.62    5.36
   1   6  15   29.33    4.63
   1  -6  16   51.08    8.99
   1  -6  17    3.41    4.01
   1  -6  18   55.17   10.14
   1  -6  19   43.15    8.96
   1  -6  20    0.21    3.61
   1  -6  21    2.15    4.02
   1   6  22   27.42    7.59
  -1   7  20   19.22    7.04
  -1   7  19   15.12    5.79
  -1   7  18   27.36    7.41
  -1   7  17   16.31    6.92
  -1   7  16   12.00    4.68
  -1   7  15    5.37    4.15
  -1   7  14  168.89   14.99
  -1   7  13    3.79    3.33
   1   7 -13    4.70    4.78
   1   7 -12   -2.55    3.01
  -1   7  12    1.08    3.12
  -1   7  11    7.29    4.36
   1   7 -11    4.89    2.99
   1   7 -10  171.08   13.73
  -1   7  10  190.97   14.08
   1   7  -9   11.16    4.23
  -1   7   9   16.84    4.53
  -1   7   8  104.85   10.09
   1   7  -8  112.90   10.64
   1   7  -7  125.59   10.89
  -1   7   7  105.88    9.73
  -1   7   6   19.76    4.71
   1   7  -6   20.16    5.01
  -1   7   5  116.07    9.56
  -1   7   4  161.89   11.02
  -1   7   3    5.01    2.52
  -1   7   3    2.47    3.36
   1   7  -3    0.31    0.61
  -1   7   2  281.50   16.78
  -1   7   2  270.98   13.41
   1   7  -2  288.90   16.82
   1   7  -1    5.12    1.39
   1   7  -1    9.55    3.62
  -1   7   1   12.01    4.05
  -1   7   1    5.39    1.33
  -1   7   1    7.84    2.72
   1  -7  -1   10.71    2.79
  -1   7   0    3.56    2.45
  -1   7   0    6.11    1.65
  -1   7   0    3.69    1.87
   1   7   0    6.59    1.73
   1   7   0    7.76    2.05
   1  -7   0    3.95    1.65
   1   7   0    4.74    2.19
   1   7   1    1.90    1.52
  -1   7  -1   -0.71    1.20
   1   7   1   -0.54    2.64
  -1   7  -1   -0.59    1.46
   1  -7   1   -0.25    1.79
   1   7   1   -0.21    1.20
  -1   7  -1    2.42    2.56
  -1   7  -2  152.04    9.61
   1   7   2  182.75    9.14
   1   7   2  158.66    8.19
  -1   7  -2  172.77   13.14
  -1   7  -2  186.72   10.53
   1  -7   2  172.43    9.79
  -1   7  -2  158.92    8.76
   1   7   2  174.23   13.05
  -1   7  -3   67.74    8.64
   1   7   3   68.09    5.79
  -1   7  -3   72.89    6.84
   1  -7   3   72.04    6.48
  -1   7  -3   65.08    6.00
   1   7   3   74.00    5.62
   1   7   3   82.56    9.20
  -1   7  -3   49.44    5.50
  -1   7  -4  171.19   10.56
   1   7   4  151.12    8.94
  -1   7  -4  155.71   12.78
   1   7   4  155.98   12.17
  -1   7  -4  134.95    9.01
   1  -7   4  146.12    9.20
   1   7   5   10.99    3.77
  -1   7  -5   15.90    3.55
   1   7   5   11.23    3.06
  -1   7  -5   15.15    4.52
  -1   7  -5   12.34    3.20
   1   7   6   -1.42    2.12
  -1   7  -6    3.34    2.05
  -1   7  -6   -1.33    1.84
  -1   7  -6    1.23    2.48
   1   7   7   12.33    3.19
  -1   7  -7    8.92    3.06
   1  -7   7   10.77    3.65
  -1   7  -7    8.26    2.91
   1  -7   8   60.20    7.64
   1   7   8   55.37    6.61
  -1   7  -8   50.13    6.27
   1  -7   9    0.26    2.28
   1   7   9    2.21    2.72
  -1   7  -9    4.05    2.50
   1  -7  10   -1.31    2.58
   1   7  10    4.12    1.87
   1   7  10    6.28    2.64
  -1   7 -10    4.53    2.57
   1  -7  11    5.28    3.37
   1   7  11    2.71    2.29
   1  -7  12   30.44    6.51
   1   7  12   24.16    5.53
   1  -7  13    0.85    2.86
   1   7  13    8.16    3.96
   1   7  14  132.04   13.01
   1  -7  14  144.47   14.12
   1  -7  15    1.33    3.01
   1   7  15    6.57    4.73
   1   7  16   33.30    7.07
   1  -7  16   38.95    8.38
   1   7  17    0.66    3.42
   1  -7  17    3.01    4.36
   1  -7  18   47.30    9.09
   1   7  18   27.40    7.36
   1  -7  19    4.47    5.10
   1   7  19    9.99    4.86
   1  -7  20   53.75   11.03
   1   7  20   49.90    9.58
   1   7  21    6.60    5.88
  -1   8  19   13.04    6.62
  -1   8  18    8.23    5.44
  -1   8  17   -3.57    3.48
  -1   8  16    2.58    4.41
  -1   8  15  103.62   12.65
  -1   8  14    3.81    3.89
  -1   8  13   78.80   10.81
   1   8 -13   90.57   11.91
   1   8 -12    1.51    2.58
  -1   8  12   -1.10    2.76
   1   8 -11   13.49    4.62
  -1   8  11    7.37    3.99
  -1   8  10    7.89    3.84
   1   8 -10   -0.41    2.33
  -1   8   9   23.06    5.49
   1   8  -9   31.70    6.46
   1   8  -8   10.67    4.36
  -1   8   8    4.38    3.38
   1   8  -7  190.55   14.17
  -1   8   7  180.70   13.23
  -1   8   6   10.40    4.29
   1   8  -6   18.95    5.26
  -1   8   5    5.16    2.81
   1   8  -5    3.32    3.13
  -1   8   4   23.85    4.82
   1   8  -4   39.19    7.38
  -1   8   3   95.38   10.77
  -1   8   3   94.73    8.65
   1   8  -3  105.82   11.30
  -1   8   2   31.09    6.44
  -1   8   2   28.84    4.99
   1   8  -2   28.71    6.37
   1   8  -1   10.60    4.02
  -1   8   1   12.72    3.34
  -1   8   1    8.02    3.54
  -1   8   0    3.04    2.67
   1   8   0   11.21    4.09
  -1   8   0    5.43    2.67
   1   8   0    4.54    1.29
   1   8   1    8.80    3.76
  -1   8  -1   11.29    2.76
  -1   8  -1   17.41    3.57
   1   8   1   12.69    2.50
  -1   8  -1   17.29    5.01
   1   8   2   64.50    5.54
   1   8   2   85.58   10.01
  -1   8  -2   73.77    7.06
  -1   8  -2   84.79   10.18
  -1   8  -2   69.08    6.81
   1   8   3  101.14    7.34
  -1   8  -3  115.55   12.13
  -1   8  -3  118.75    8.84
  -1   8  -3  127.83    9.48
   1   8   3  139.22   12.73
  -1   8  -4    3.45    3.74
   1   8   4    5.40    2.17
  -1   8  -4    5.39    2.94
  -1   8  -4    4.62    2.95
   1   8   4    5.49    3.51
   1   8   5  102.82    8.20
  -1   8  -5  121.78   12.20
  -1   8  -5  122.27    9.83
  -1   8  -5   99.45    8.12
  -1   8  -6   30.59    6.49
  -1   8  -6   24.05    4.24
  -1   8  -6   34.52    5.72
   1   8   6   28.39    4.83
  -1   8  -7   49.90    8.05
  -1   8  -7   42.82    5.60
  -1   8  -7   53.63    7.25
   1   8   7   57.68    6.84
  -1   8  -8    5.46    2.78
  -1   8  -8   -0.87    3.36
   1   8   8    8.74    3.45
   1   8   9  155.23   11.86
  -1   8  -9  135.36   10.13
   1   8  10    7.04    3.59
   1   8  11    3.59    3.03
   1  -8  12   17.02    5.38
   1   8  12   17.47    5.51
   1   8  13   64.26    9.35
   1  -8  13   62.52    9.62
   1  -8  14    0.74    3.42
   1   8  14   -4.17    4.16
   1  -8  15   58.89    9.93
   1   8  15   62.16    9.67
   1   8  16   22.67    6.81
   1  -8  16   27.39    6.87
   1  -8  17    1.34    4.09
   1   8  17   -0.37    4.30
   1  -8  18   -1.94    3.99
   1   8  18    0.77    4.58
   1   8  19   12.39    4.58
  -1   9  18    9.98    5.71
  -1   9  17   43.54    9.19
  -1   9  16   10.08    5.81
  -1   9  15    8.06    5.26
  -1   9  14   15.49    5.98
  -1   9  13    0.48    3.71
  -1   9  12   11.94    5.44
   1   9 -12    9.04    4.67
  -1   9  11   25.73    6.79
   1   9 -11   26.52    6.68
  -1   9  10    5.56    3.45
   1   9 -10   14.44    5.03
  -1   9   9    6.31    4.12
   1   9  -9   -0.11    2.86
  -1   9   8   16.24    4.54
   1   9  -8   25.48    5.92
  -1   9   7  102.28   10.67
   1   9  -7  131.69   12.55
   1   9  -6   14.71    5.86
  -1   9   6    7.30    4.09
   1   9  -6   12.58    5.23
  -1   9   5   87.61    9.31
   1   9  -5  104.31   11.09
   1   9  -5  102.13   12.23
  -1   9   4    8.99    3.75
   1   9  -4    6.39    4.70
   1   9  -3    1.52    4.05
  -1   9   3    1.64    2.08
  -1   9   2   36.73    5.89
   1   9  -2   40.47    7.55
  -1   9   2   47.57    8.32
  -1   9   1   12.73    3.56
   1   9  -1   17.93    5.66
  -1   9   1   22.22    6.41
  -1   9   0   12.73    3.50
  -1   9   0   15.61    3.65
  -1   9   0   13.42    5.08
  -1   9  -1   41.26    5.78
  -1   9  -1   28.94    6.88
   1   9   1   43.80    7.94
  -1   9  -2    4.18    2.22
  -1   9  -2   -1.77    3.77
   1   9   3    5.58    4.15
  -1   9  -3    2.70    3.05
  -1   9  -3    0.58    2.19
   1   9   4   29.78    7.06
  -1   9  -4   16.94    5.24
  -1   9  -4   32.81    5.61
  -1   9  -5  201.34   13.44
  -1   9  -5  244.57   18.60
  -1   9  -6   -1.66    3.15
  -1   9  -6    3.95    4.65
  -1   9  -7   60.13    9.83
  -1   9  -7   71.82    8.44
  -1   9  -8    3.83    4.21
  -1   9  -9    6.83    4.61
   1   9  10   17.48    4.53
  -1   9 -10   11.99    6.33
   1   9  11   33.03    6.69
  -1   9 -11   45.85    9.12
   1   9  12    0.98    2.70
   1   9  13   30.01    7.03
   1   9  14   19.06    6.46
   1   9  15   11.92    4.80
   1   9  16    3.35    4.47
   1   9  17   31.55    8.37
   1   9  18    7.71    5.45
   1  10 -12   24.15    7.34
   1  10 -11    1.57    3.18
   1  10 -10   24.80    6.11
   1  10  -9   -1.15    3.87
   1  10  -9    0.61    3.10
   1  10  -8    9.74    5.71
   1  10  -8    3.08    3.47
   1  10  -7   21.13    6.86
   1  10  -7   10.59    4.46
   1  10  -6   98.61   13.10
   1  10  -6   96.88   11.19
   1  10  -5   26.35    7.36
   1  10  -5   15.12    4.82
   1  10  -4   32.26    7.79
   1  10  -4   44.58    7.59
   1  10  -3    2.82    3.92
   1  10  -2   13.58    5.32
  -1  10   1    7.78    5.19
   1  10  -1    6.36    5.41
   1  10   0  118.73   13.91
  -1  10   0  114.17   13.75
  -1  10  -1    0.74    4.35
   1  10   1    7.52    5.25
  -1  10  -2   27.95    7.29
   1  10   2   29.73    7.09
  -1  10  -3   -0.28    3.74
   1  10   3    3.40    3.18
  -1  10  -4   47.24    9.06
  -1  10  -5   14.61    6.82
  -1  10  -6  113.39   13.66
  -1  10  -7    8.21    4.06
  -1  10  -8    7.26    4.43
  -1  10  -9    7.81    5.02
  -1  10 -10   19.27    6.98
  -1  10 -11    2.90    4.88
   1  11  -4    9.14    5.86
   1  11  -3   -1.25    3.91
   1  11  -2   15.30    5.90
   1  11  -1   33.19    8.45
   1  11   0    1.18    3.96
  -1  11   0    1.94    5.01
  -1  11  -1   17.68    6.78
   1  11   1   23.73    7.22
  -1  11  -2    4.53    4.80
   1  11   2    4.03    4.39
   1  11   3    1.33    3.16
  -1  11  -3   11.09    5.86
  -2   0  26   31.73    8.36
  -2   0  25    8.50    3.74
  -2   0  24   25.99    6.85
  -2   0  23   -4.93    3.92
  -2   0  22  161.03   15.18
  -2   0  21    2.49    4.57
  -2   0  20   70.87    9.53
  -2   0  19   -0.63    2.64
  -2   0  18   44.11    7.17
  -2   0  17    1.44    2.22
  -2   0  16    2.86    2.49
  -2   0  15    1.04    2.50
  -2   0  14  198.92   12.62
  -2   0  13    3.08    2.74
  -2   0  12 1277.16   28.96
  -2   0  11    0.42    2.32
   2   0 -10 1670.24   30.17
  -2   0  10 1734.64   32.15
  -2   0  10 1616.06   29.78
   2   0  -9   -0.01    1.33
  -2   0   9    2.42    1.62
  -2   0   9    0.87    1.60
  -2   0   8  619.22   17.24
   2   0  -8  597.87   16.26
   2   0  -7    0.37    1.06
   2   0  -7   -0.77    1.36
  -2   0   7    0.44    1.30
  -2   0   7    0.44    1.12
   2   0  -6  436.23   12.54
   2   0  -6  427.04   12.43
  -2   0   6  422.65   12.95
   2   0  -5    0.39    0.93
   2   0  -5    1.47    1.22
  -2   0   5    1.72    1.32
  -2   0   4   34.17    3.41
   2   0  -4   34.21    3.14
   2   0  -4   34.16    3.27
   2   0  -3    0.63    0.87
  -2   0   3    1.93    1.19
  -2   0   2    6.98    1.52
   2   0  -2    8.96    1.58
  -2   0   1    0.84    0.83
   2   0  -1    0.38    1.03
  -2   0   0  773.28   14.04
   2   0   0  758.11   13.75
  -2   0  -1    4.12    1.58
   2   0   1    0.75    1.27
  -2   0  -2 5279.36   40.66
   2   0   2 5354.68   40.48
   2   0   3    2.19    1.00
  -2   0  -3    1.45    1.51
  -2   0  -4  406.08   12.83
   2   0   4  420.70   12.92
   2   0   5   -0.87    1.18
  -2   0  -5    0.01    1.24
   2   0   6   19.58    3.26
  -2   0  -6   13.80    2.76
  -2   0  -7    0.53    1.37
   2   0   7   -0.43    1.54
   2   0   8   45.31    5.50
  -2   0  -8   38.85    4.96
   2   0   8   44.57    5.25
   2   0   9    3.78    2.08
   2   0  10   60.88    6.43
   2   0  11   -1.06    1.71
   2   0  12 1033.54   28.13
   2   0  13    2.08    2.44
   2   0  14  114.29    9.98
   2   0  15   -1.90    2.90
   2   0  16  711.42   26.76
   2   0  17    0.90    2.52
   2   0  18  591.59   26.23
   2   0  19    0.98    2.91
   2   0  20   -0.08    3.06
   2   0  21    2.13    3.31
   2   0  22  105.22   12.61
   2   0  23   12.96    5.48
   2   0  24  100.53   13.29
   2   0  25    5.77    4.35
  -2  -1  26   -1.51    5.00
  -2   1  26    0.69    3.93
  -2   1  25    4.07    4.10
  -2   1  25    6.34    4.35
  -2  -1  25   -1.93    3.78
  -2  -1  24    4.14    4.55
  -2   1  24   -0.87    2.99
  -2  -1  23   84.42   11.68
  -2   1  23   75.71   10.80
  -2  -1  22   20.17    6.11
  -2   1  22    7.17    4.22
  -2   1  21  151.62   13.69
  -2  -1  21  136.79   14.21
  -2  -1  20   63.84    9.34
  -2   1  20   73.27    9.48
  -2  -1  19   45.19    7.77
  -2   1  19   38.79    6.87
  -2   1  18    3.80    3.43
  -2  -1  18    2.29    2.63
  -2  -1  17  499.88   23.14
  -2   1  17  515.55   21.65
  -2   1  16   14.33    3.97
  -2  -1  16   17.61    5.06
  -2  -1  15    4.96    3.20
  -2   1  15    0.80    2.19
  -2  -1  14  293.32   16.00
  -2   1  14  273.46   13.95
  -2  -1  13  148.26   11.14
  -2   1  13  157.45   10.21
  -2  -1  12  217.80   12.80
  -2   1  12  216.84   11.44
  -2  -1  11  773.56   22.99
  -2   1  11  794.97   20.77
   2  -1 -10  265.35   11.25
  -2  -1  10  252.90   12.64
  -2   1  10  239.45   10.87
  -2   1  10  267.81   12.20
  -2   1   9   41.47    5.24
  -2   1   9   43.08    4.77
  -2   1   9   40.08    4.38
  -2  -1   9   43.14    5.32
   2   1  -9   41.56    4.88
   2   1  -9   44.18    5.29
   2  -1  -9   44.05    4.44
   2   1  -8 1076.64   23.38
  -2   1   8 1072.24   21.25
   2  -1  -8 1068.40   20.05
  -2   1   8 1036.93   23.85
   2   1  -8 1035.12   23.44
  -2   1   7  873.75   17.88
   2   1  -7  859.04   19.91
   2   1  -7  845.17   20.02
   2  -1  -7  861.89   16.82
  -2   1   7  839.18   20.45
   2   1  -6  229.59   10.02
  -2   1   6  234.54    8.58
   2   1  -6  239.00   10.10
   2  -1  -6  229.73    8.18
  -2  -1   6  204.27    8.58
  -2   1   6  233.24   10.29
  -2   1   5  178.66    6.74
  -2   1   5  163.95    8.30
   2  -1  -5  170.98    8.32
   2  -1  -5  178.74    6.80
   2   1  -5  175.86    8.32
  -2  -1   5  172.39    7.16
  -2   1   4   97.31    6.09
  -2  -1   4  101.18    5.05
   2  -1  -4  107.94    6.38
   2  -1  -4   99.28    4.52
  -2  -1   3 1876.40   19.66
  -2   1   3 1840.35   25.03
   2  -1  -3 1896.62   25.25
   2  -1  -3 1853.10   16.76
   2   1  -3 1868.43   19.59
  -2  -1   2 5487.49   32.12
   2   1  -2 5658.07   32.07
  -2   1   2 5628.43   42.62
   2   1  -1 1488.44   16.21
   2  -1  -1 1483.73   21.44
  -2   1   1 1448.93   21.26
  -2  -1   1 1504.71   16.55
  -2  -1   0 2630.54   22.85
  -2   1   0 2518.50   28.07
   2   1   0 2623.09   22.66
   2  -1   0 2553.45   28.08
   2  -1   1  265.38    6.84
   2  -1   1  277.51    9.52
   2   1   1  283.78    8.13
  -2   1  -1  269.17    9.48
  -2  -1  -1  267.24    7.86
   2  -1   2  153.84    7.50
   2   1   2  163.45    6.81
  -2   1  -2  159.02    5.05
  -2  -1  -2  155.88    6.56
  -2   1  -2  154.38    7.37
  -2   1  -3   36.28    2.43
   2   1   3   40.10    3.77
  -2  -1  -3   43.31    3.79
  -2   1  -3   42.52    4.23
   2  -1   3   35.74    3.86
  -2   1  -4  100.74    6.62
  -2  -1  -4  114.74    3.30
  -2  -1  -4  108.92    6.45
   2   1   4  112.53    6.59
   2  -1   4  121.74    7.35
  -2  -1  -5  513.55   14.89
   2   1   5  539.76   15.59
  -2   1  -5  536.39   15.95
   2  -1   5  552.67   16.33
   2  -1   6   15.68    3.02
   2  -1   6   10.12    2.47
  -2   1  -6   11.66    2.75
   2   1   6   15.25    3.08
   2  -1   7  431.41   15.90
   2  -1   7  425.17   14.91
   2   1   7  438.77   15.88
  -2   1  -7  419.73   15.54
   2  -1   8  208.56   11.70
  -2   1  -8  203.50   11.31
   2  -1   8  209.78   11.08
   2   1   8  214.07   11.70
  -2   1  -9  174.73   11.04
   2  -1   9  195.03   11.25
   2  -1  10  292.56   14.24
   2   1  10  309.62   13.83
   2  -1  11  477.66   18.91
   2   1  11  456.68   17.58
   2  -1  12   -1.05    2.11
   2   1  12    0.47    2.17
   2   1  13  398.46   17.81
   2  -1  13  397.05   18.60
   2   1  14  100.85    9.37
   2  -1  14   96.33    9.53
   2  -1  15    2.17    2.52
   2   1  15    3.77    2.64
   2  -1  16   -2.55    2.73
   2   1  16    4.99    2.99
   2   1  17  105.40   10.64
   2  -1  17   71.55    9.24
   2   1  18   67.85    8.96
   2  -1  18   87.90   10.59
   2  -1  19   51.59    8.28
   2   1  19   55.44    8.58
   2   1  20   99.01   11.40
   2  -1  20   80.72   10.54
   2  -1  21   15.20    6.13
   2   1  21   -1.49    2.62
   2   1  22   15.08    5.49
   2  -1  22   14.49    5.69
   2   1  23  109.88   13.09
   2  -1  23   88.52   12.50
   2   1  24   14.43    5.61
   2  -1  24    4.09    4.11
   2   1  25    5.28    3.53
  -2  -2  25   63.35   11.16
  -2   2  25   39.48    8.30
  -2  -2  24    2.12    4.51
  -2   2  24   10.73    4.59
  -2   2  24    6.20    5.57
  -2   2  23   10.86    4.69
  -2  -2  23    9.32    5.37
  -2   2  23   12.19    6.00
  -2   2  22   16.73    5.86
  -2   2  22   17.04    5.15
  -2  -2  22   18.13    6.07
  -2   2  21  235.77   19.08
  -2   2  21  216.91   15.81
  -2  -2  21  243.54   19.13
  -2  -2  20   18.73    5.86
  -2   2  20   12.54    4.04
  -2  -2  19  216.60   17.19
  -2   2  19  246.76   15.63
  -2  -2  18   89.04   10.57
  -2   2  18   96.87    9.62
  -2   2  17    8.19    3.02
  -2  -2  17    5.74    3.32
  -2   2  16    8.27    3.17
  -2  -2  16   10.55    5.23
  -2  -2  15  220.84   15.28
  -2   2  15  224.75   12.56
  -2  -2  14   43.15    6.99
  -2   2  14   42.38    5.36
  -2   2  14   45.03    7.10
  -2   2  13  398.03   18.88
  -2   2  13  455.41   16.36
  -2  -2  13  440.18   19.62
  -2   2  12    6.03    2.90
  -2  -2  12    1.51    2.26
  -2   2  12    5.18    2.07
   2  -2 -12    2.74    2.03
  -2  -2  11    2.04    2.03
  -2   2  11   -0.26    1.16
   2  -2 -11    2.94    1.82
   2   2 -11    1.44    1.96
  -2   2  11   -1.12    1.47
  -2   2  11    0.43    2.12
  -2  -2  10   62.13    6.96
  -2   2  10   78.46    6.53
   2   2 -10   77.69    7.52
  -2   2  10   70.71    5.55
   2  -2 -10   75.47    5.71
  -2   2  10   62.96    6.80
  -2   2   9  611.88   20.08
   2   2  -9  649.80   20.50
  -2   2   9  673.31   17.58
   2  -2  -9  658.60   15.56
   2  -2  -8  985.41   17.55
   2   2  -8  931.78   23.58
  -2   2   8  901.30   23.49
  -2   2   8  992.49   19.76
  -2   2   7  272.87   12.44
  -2   2   7  279.78    9.68
   2   2  -7  284.16   12.37
   2   2  -7  279.38   12.46
   2  -2  -7  278.47    8.53
   2   2  -6  189.92    9.71
   2  -2  -6  204.31    6.68
  -2   2   6  176.89    9.59
  -2   2   6  202.06    7.41
   2   2  -6  190.77    9.97
  -2   2   5    4.83    1.91
   2  -2  -5    6.14    1.85
   2  -2  -5    9.06    1.40
  -2   2   5    8.01    1.40
  -2  -2   5    8.36    1.62
   2   2  -5    9.08    2.39
  -2   2   4   25.50    3.68
  -2  -2   4   25.50    2.22
   2  -2  -4   23.39    3.40
  -2   2   4   28.24    2.08
  -2  -2   3    4.90    0.97
  -2   2   3    5.15    2.07
   2  -2  -3    5.71    2.09
   2  -2  -2  480.24   13.64
  -2   2   2  470.36   13.61
   2   2  -2  489.32    7.28
  -2  -2   2  484.83    7.64
   2  -2  -1  386.64   11.34
  -2  -2   1  377.29    6.98
   2   2  -1  393.30    6.67
  -2   2   1  344.81   11.53
   2  -2  -1  410.29   12.40
   2  -2   0  112.15    5.99
  -2  -2   0  108.40    4.17
   2   2   0  115.52    4.26
  -2   2   0  113.69    6.66
   2  -2   0  115.66    6.62
  -2   2  -1   27.94    2.99
   2  -2   1   31.65    3.19
   2   2   1   30.84    2.68
  -2  -2  -1   30.64    2.61
  -2   2  -1   34.33    3.82
   2  -2   1   32.06    3.62
  -2   2  -2  178.94    7.18
   2  -2   2  182.87    8.69
   2   2   2  180.76    7.01
  -2  -2  -2  168.12    6.48
  -2   2  -2  182.33    8.69
   2   2   3   12.84    1.81
  -2   2  -3   11.69    2.69
   2  -2   3   10.52    2.08
   2   2   3   14.38    2.35
  -2   2  -3   12.37    2.15
   2  -2   3   13.51    2.60
   2  -2   4  488.00   14.10
   2   2   4  559.18   14.38
  -2   2  -4  533.14   15.67
   2  -2   4  542.73   15.95
   2  -2   5   67.19    5.55
   2   2   5   65.91    5.54
  -2  -2  -5   66.80    4.00
   2  -2   5   67.05    5.99
  -2   2  -5   61.57    5.67
  -2   2  -6  160.82    9.54
   2  -2   6  161.36    9.22
   2  -2   6  165.06    9.86
  -2  -2  -6  149.35    6.20
   2   2   6  151.67    8.79
   2  -2   7   44.51    5.39
  -2  -2  -7   36.43    3.29
   2   2   7   39.61    4.97
   2  -2   7   44.54    5.13
  -2   2  -7   36.99    5.15
  -2   2  -8   72.23    7.01
   2  -2   8   70.16    6.66
   2   2   8   66.94    6.71
   2  -2   8   63.09    6.66
   2  -2   9  627.81   20.50
  -2   2  -9  648.54   21.28
  -2   2 -10   -1.16    2.17
   2  -2  10    2.76    2.03
  -2   2 -11  120.45   10.00
   2   2  11  126.41    9.30
   2  -2  11  123.00    9.98
   2  -2  12  349.87   17.13
   2   2  12  357.80   15.93
   2   2  13  208.92   12.82
   2  -2  13  214.33   14.11
   2   2  14   80.30    8.40
   2  -2  14   84.15    9.22
   2  -2  15  156.04   13.04
   2   2  15  173.36   12.55
   2   2  16   48.48    6.99
   2  -2  16   51.91    7.89
   2   2  17    5.47    2.96
   2  -2  17    3.86    3.11
   2  -2  18   47.72    8.16
   2   2  18   42.06    7.22
   2   2  19  151.36   13.21
   2  -2  19  147.35   14.37
   2  -2  20   -1.33    3.61
   2   2  20    3.31    3.50
   2  -2  21  156.60   15.47
   2   2  21  180.52   15.42
   2  -2  22    9.63    5.13
   2   2  22    6.00    4.22
   2  -2  23    2.91    3.73
   2   2  23   -0.50    4.02
   2  -2  24   11.28    6.16
   2   2  24    7.19    5.02
   2   2  25   88.00   12.35
   2   2  26    8.26    5.06
  -2   3  24   46.68    8.12
  -2   3  24   60.31   11.73
  -2   3  23   18.39    7.52
  -2   3  23   15.38    4.97
  -2   3  22    7.62    3.53
  -2  -3  22    2.96    4.86
  -2   3  22   -2.52    3.68
  -2   3  21   -0.79    2.57
  -2   3  21    5.07    4.19
  -2  -3  21    8.51    5.38
  -2   3  20  197.47   17.44
  -2  -3  20  185.47   16.90
  -2   3  20  200.89   14.13
  -2  -3  19    4.04    3.54
  -2   3  19    0.66    2.48
  -2   3  19   11.29    5.53
  -2   3  18  107.15    9.60
  -2   3  18  112.49   12.36
  -2  -3  18  107.99   12.01
  -2   3  17   93.53   11.23
  -2   3  17   75.96    7.87
  -2  -3  17   92.13   10.95
  -2  -3  16   15.72    5.27
  -2   3  16   10.72    3.44
  -2   3  16    6.33    3.68
  -2   3  15    4.51    2.52
  -2  -3  15    6.21    3.83
  -2   3  15    7.32    3.81
  -2   3  14  491.39   22.38
  -2   3  14  480.39   16.64
  -2  -3  14  468.46   21.90
  -2   3  13  473.82   15.62
  -2   3  13  480.86   21.53
   2  -3 -13  469.23   15.95
  -2  -3  13  460.60   20.94
  -2   3  12  243.00   10.58
   2   3 -12  231.29   14.64
  -2   3  12  241.42   14.76
   2  -3 -12  238.43   10.76
  -2  -3  12  238.42   14.68
   2  -3 -11  259.27   10.48
  -2   3  11  236.94    9.76
  -2   3  11  242.47   14.38
   2   3 -11  247.24   14.41
   2   3 -10  274.41   14.61
   2  -3 -10  285.84   10.13
  -2   3  10  264.95   14.47
   2  -3  -9   46.02    3.85
   2   3  -9   52.13    6.37
  -2   3   9   39.41    5.72
   2  -3  -8 1266.92   17.71
  -2   3   8 1173.42   28.10
   2   3  -8 1244.91   28.87
  -2   3   7   48.49    5.59
   2   3  -7   58.14    6.24
   2  -3  -7   55.62    3.33
   2  -3  -6   55.44    2.82
  -2   3   6   54.11    5.72
   2   3  -6   59.32    6.00
   2  -3  -5  286.60    5.11
   2   3  -5  285.64   12.23
  -2   3   5  285.85   12.57
  -2  -3   5  285.12    7.07
   2  -3  -5  288.41   12.46
  -2   3   4  121.08    7.94
   2  -3  -4  129.69    8.21
   2  -3  -4  126.85    8.03
  -2  -3   4  118.63    3.72
   2   3  -4  116.90    7.54
   2  -3  -3  291.25   11.75
   2  -3  -3  284.02   11.80
  -2   3   3  268.26   11.43
   2  -3  -2  917.81   20.82
  -2   3   2  892.68   20.34
   2  -3  -2  942.87   20.65
  -2   3   1  320.77   12.06
   2  -3  -1  338.17   12.48
   2  -3  -1  333.95   12.07
   2  -3  -1  310.90    6.97
  -2   3   0    4.12    1.67
   2  -3   0    2.76    1.05
   2   3   0    2.96    0.85
  -2   3   0    2.72    1.24
   2  -3   0    1.84    1.31
   2  -3   0    1.34    1.29
  -2   3  -1    8.18    2.31
   2   3   1    9.65    1.57
   2  -3   1    8.24    1.81
  -2   3  -1    9.79    2.63
   2  -3   1    6.19    1.96
   2   3   2 1497.97   22.88
  -2   3  -2 1484.55   24.82
   2   3   2 1541.30   19.72
   2  -3   2 1434.95   21.23
  -2   3  -2 1531.22   26.75
   2  -3   2 1467.37   18.40
   2  -3   2 1464.47   25.83
   2  -3   3   58.56    4.84
   2  -3   3   59.88    4.20
  -2   3  -3   52.82    4.88
   2   3   3   54.86    4.42
  -2   3  -3   60.06    5.55
   2  -3   3   60.05    5.56
   2   3   3   62.26    4.59
   2   3   4  240.66    9.58
   2   3   4  230.85    8.94
   2  -3   4  224.89   10.78
   2  -3   4  219.15    8.93
  -2   3  -4  222.07   10.73
   2  -3   4  232.00   10.01
   2  -3   5   81.29    6.26
   2  -3   5   87.46    6.12
   2   3   5  100.83    6.70
  -2   3  -5   85.45    6.90
   2  -3   5   80.94    6.99
  -2  -3  -6   62.15    4.86
   2  -3   6   64.84    5.62
   2   3   6   53.45    5.42
  -2   3  -6   64.16    6.38
   2  -3   6   59.72    6.21
   2  -3   6   56.43    5.63
   2  -3   7   27.96    4.14
   2  -3   7   31.44    4.59
   2  -3   7   26.24    4.34
   2   3   7   28.73    4.20
  -2   3  -7   24.71    4.24
  -2  -3  -7   31.15    3.61
   2  -3   8  301.85   13.67
   2  -3   8  316.32   14.35
  -2  -3  -8  286.89   11.05
  -2   3  -8  294.55   14.22
  -2   3  -9   74.29    7.59
   2  -3   9   77.36    7.53
  -2  -3  -9   71.25    5.80
   2  -3  10  129.69   10.15
  -2   3 -10  126.66   10.12
  -2  -3 -10  122.39    7.67
   2  -3  11    0.66    1.97
  -2  -3 -11    2.78    1.81
  -2   3 -11   -0.47    2.20
   2  -3  12   34.73    6.02
   2   3  12   45.75    5.74
  -2   3 -12   44.30    6.61
   2   3  13   15.75    3.97
   2  -3  13   10.45    3.82
   2   3  14  391.10   17.79
   2  -3  14  392.54   20.13
   2  -3  15   35.41    6.98
   2   3  15   30.24    5.34
   2   3  16   18.46    4.74
   2  -3  16   20.03    5.64
   2  -3  17   -2.26    3.21
   2   3  17   -0.89    2.54
   2   3  18   29.72    5.66
   2  -3  18   19.60    5.45
   2   3  19    7.85    4.03
   2  -3  19    7.73    3.99
   2   3  20  107.39   11.49
   2  -3  20   81.06   11.52
   2   3  21   -1.38    2.73
   2  -3  21    2.43    3.94
   2   3  22   73.20   10.13
   2  -3  22   25.10    7.59
   2  -3  23    0.79    3.44
   2   3  23    5.32    4.11
   2   3  24   15.68    5.50
   2   3  25    4.99    4.18
   2   3  26   26.41    7.23
  -2   4  23    2.83    4.13
  -2   4  22   21.03    6.77
  -2   4  21   19.02    6.27
  -2   4  20    5.42    2.77
  -2   4  20    0.78    3.29
  -2   4  19   31.97    5.46
  -2   4  19   33.63    7.82
  -2   4  18    7.02    2.96
  -2   4  18    9.25    4.05
  -2   4  17    2.16    3.71
  -2   4  17   -2.36    2.25
  -2   4  16  168.73   14.70
  -2   4  16  150.17    9.82
  -2   4  15   31.70    4.41
  -2   4  15   33.75    6.80
  -2   4  14    2.94    1.80
  -2   4  14   -1.39    2.54
  -2   4  13  186.48   13.99
   2   4 -13  214.33   15.13
   2   4 -12  151.06   12.26
  -2  -4  12  142.54    9.81
  -2   4  12  135.37   11.69
  -2  -4  11   81.91    6.88
   2   4 -11  103.11    9.91
  -2   4  11   94.23    9.49
   2   4 -10   57.08    7.64
  -2   4  10   57.97    7.32
  -2  -4  10   50.65    5.16
   2   4  -9  252.80   14.33
  -2  -4   9  228.23    9.89
  -2   4   9  247.58   14.12
  -2   4   8   17.57    4.21
  -2  -4   8   20.99    2.82
   2   4  -8   23.57    4.61
   2   4  -7  634.29   21.44
  -2  -4   7  592.85   12.85
  -2   4   7  606.99   20.75
  -2   4   6  255.44   13.03
  -2  -4   6  238.31    7.01
  -2   4   5   21.18    4.05
  -2  -4   5   21.04    1.49
  -2  -4   5   18.08    1.51
   2  -4  -4  518.23   17.27
  -2   4   4  504.76   17.29
   2   4  -4  510.84   16.83
  -2   4   3  290.73   12.88
   2  -4  -3  296.21   12.72
  -2   4   2   76.18    6.62
   2  -4  -2   76.81    6.41
   2  -4  -2   81.10    2.69
  -2   4   1 1275.78   26.64
   2  -4  -1 1264.05   14.07
   2  -4  -1 1259.40   25.42
  -2   4   1 1217.29   12.59
  -2   4   1 1234.10   25.46
   2  -4   0 1155.18   15.93
  -2   4   0 1101.11   23.87
   2  -4   0 1128.48   23.95
  -2   4   0 1083.24   13.51
  -2   4   0 1139.55   25.21
   2  -4   1   41.21    3.53
   2   4   1   42.16    2.94
  -2   4  -1   45.62    5.14
  -2   4  -1   43.20    4.83
   2  -4   1   35.28    4.14
   2  -4   2  202.14    8.32
  -2   4  -2  179.81   10.03
   2   4   2  179.34    9.43
   2   4   2  196.78    7.12
  -2   4  -2  189.62   10.17
   2  -4   2  179.45    9.74
   2  -4   3  903.07   18.95
  -2   4  -3  942.06   22.80
   2   4   3  958.33   17.67
  -2   4  -3  908.57   22.21
   2   4   3  892.58   20.57
   2  -4   3  986.14   22.94
   2  -4   4  255.47   10.79
  -2   4  -4  256.15   12.21
   2  -4   4  246.92   11.78
   2   4   4  259.21   10.16
  -2   4  -4  253.08   11.99
   2   4   4  252.29   11.11
  -2   4  -5   72.87    6.75
   2   4   5   84.24    6.50
   2  -4   5   74.00    6.38
   2   4   5   76.95    6.07
   2  -4   5   70.49    6.79
   2  -4   6  749.88   20.72
   2  -4   6  743.64   19.76
   2  -4   6  801.38   22.71
  -2   4  -6  790.74   22.17
   2   4   6  766.29   20.34
  -2  -4  -7  184.82    9.95
   2  -4   7  183.49   10.91
   2   4   7  183.31   10.60
  -2   4  -7  171.73   10.96
   2  -4   7  177.13   10.34
  -2  -4  -8   65.47    6.15
  -2   4  -8   61.90    6.94
   2  -4   8   68.96    7.25
   2  -4   9  245.41   13.68
  -2  -4  -9  249.24   12.02
  -2   4  -9  235.20   13.46
  -2   4 -10  414.04   18.22
   2  -4  10  421.27   18.57
   2  -4  11   37.31    6.15
  -2   4 -11   27.57    5.37
  -2   4 -12  419.67   19.60
   2   4  12  438.01   17.23
   2  -4  12  429.83   20.32
   2  -4  13   68.05    8.58
   2   4  13   86.32    8.12
   2  -4  14    3.36    2.85
   2   4  14    7.10    2.96
   2  -4  15   68.03    9.25
   2   4  15   84.57    8.55
   2   4  16  144.07   11.36
   2  -4  16  125.97   12.88
   2  -4  17   -2.32    3.41
   2   4  17    6.52    3.54
   2  -4  18  130.59   13.89
   2   4  18  130.68   11.62
   2  -4  19    2.92    3.55
   2   4  19   -0.07    2.37
   2  -4  20    3.16    3.95
   2   4  20    1.13    2.56
   2   4  21    5.01    3.23
   2  -4  21   21.93    7.27
   2  -4  22   51.07   10.16
   2   4  22   45.37    8.07
   2   4  23   -1.68    3.24
   2   4  24   24.47    6.71
  -2   5  22    9.99    5.62
  -2   5  21   28.46    8.59
  -2   5  20    7.67    4.36
  -2   5  19    0.87    3.41
  -2   5  18   -1.83    3.68
  -2   5  17   23.32    6.24
  -2   5  16    1.48    3.08
  -2   5  15   91.54   10.92
  -2   5  14   10.21    4.80
   2   5 -14    1.92    2.62
  -2   5  13    1.52    2.97
   2   5 -13    2.03    2.88
  -2   5  12    6.07    3.48
   2   5 -12    7.94    3.51
  -2   5  11  215.00   14.56
  -2  -5  11  184.76   10.11
   2   5 -11  211.22   14.58
  -2   5  10   23.35    5.01
   2   5 -10   37.60    6.29
  -2  -5  10   33.86    4.15
  -2   5   9  165.23   12.16
  -2  -5   9  140.52    7.41
   2   5  -9  172.79   12.62
  -2   5   8    6.30    2.78
   2   5  -8    7.20    3.15
  -2  -5   8    5.43    1.43
  -2   5   7   45.08    6.41
  -2  -5   7   38.81    2.97
  -2   5   6   31.97    4.97
  -2   5   5  879.51   24.89
  -2   5   4    3.07    1.79
  -2   5   3  163.40   10.38
   2  -5  -2   15.33    3.20
  -2   5   2   11.28    3.33
   2  -5  -1  996.91   24.10
  -2   5   1  991.07   26.21
  -2   5   1  960.52   14.36
  -2   5   1  947.96   23.86
  -2   5   0   48.27    3.49
   2  -5   0   40.69    5.24
  -2   5   0   42.58    5.27
  -2   5   0   47.40    6.23
   2  -5   0   50.41    3.70
   2   5   1  792.82   12.48
   2  -5   1  798.35   21.43
  -2   5  -1  775.91   14.83
   2   5   1  781.46   22.47
   2  -5   1  798.50   15.94
   2   5   1  781.88   11.87
  -2   5  -1  808.24   21.90
  -2   5  -1  817.70   23.80
  -2   5  -2   78.08    5.23
   2   5   2  100.01    8.09
   2  -5   2   93.56    5.98
   2  -5   2   79.96    6.90
  -2   5  -2   89.32    8.07
  -2   5  -2   78.80    6.93
   2   5   2   91.42    4.98
   2   5   2   88.16    4.93
   2  -5   3  208.48    9.57
   2  -5   3  190.53   10.79
  -2   5  -3  186.03   11.40
   2   5   3  202.03    8.42
   2   5   3  203.16    8.19
  -2   5  -3  185.56   10.76
   2   5   3  195.60   11.11
  -2   5  -4    4.84    2.79
   2   5   4    4.29    2.74
   2  -5   4    7.38    2.71
  -2   5  -4    2.76    2.60
   2   5   4    2.65    1.94
   2  -5   4    0.27    1.41
  -2   5  -5 1654.82   34.30
   2  -5   5 1624.58   32.62
   2  -5   5 1722.79   31.01
   2   5   5 1724.36   29.04
   2   5   5 1674.12   32.02
  -2   5  -5 1716.49   33.24
   2  -5   6   35.43    5.33
   2   5   6   37.18    5.11
  -2   5  -6   39.83    5.71
   2  -5   7  920.39   25.24
  -2   5  -7  962.38   26.13
   2  -5   8   31.36    5.23
  -2   5  -8   20.43    4.25
  -2   5  -9   45.16    6.37
   2  -5   9   57.71    7.01
  -2   5 -10    5.87    2.80
   2  -5  10    4.39    3.92
  -2   5 -11  755.25   25.97
   2  -5  11  764.89   26.91
   2  -5  12    5.54    3.42
  -2   5 -12    4.10    2.69
   2  -5  13   83.99    9.86
   2   5  13   89.42    8.07
   2  -5  14   -2.32    2.74
   2   5  14    1.32    2.30
   2   5  15  111.70    9.68
   2  -5  15  104.00   11.69
   2  -5  16    7.86    3.65
   2   5  16    7.79    3.45
   2  -5  17  158.68   15.24
   2   5  17  175.24   12.75
   2  -5  18   20.74    5.97
   2   5  18   24.20    5.30
   2  -5  19   51.07    9.53
   2   5  19   62.57    8.47
   2  -5  20    9.63    5.88
   2   5  20   13.84    4.59
   2   5  21    3.21    3.09
   2  -5  21    8.57    4.84
   2  -5  22    1.11    4.02
  -2   6  21   19.42    6.65
  -2   6  20    8.55    5.68
  -2   6  19   96.29   13.00
  -2   6  18   21.91    7.55
  -2   6  17   10.15    4.56
  -2   6  16   44.78    8.48
  -2   6  15   92.43   11.51
   2   6 -15   96.03   11.74
  -2   6  14    4.17    4.18
   2   6 -14    1.75    3.28
  -2   6  13   77.81   10.08
   2   6 -13   91.10   10.83
   2   6 -12  105.03   11.26
  -2   6  12  102.53   11.13
  -2   6  11   32.91    6.28
   2   6 -11   27.09    6.17
  -2   6  10   16.70    4.91
   2   6 -10   18.26    5.21
  -2   6   9    1.69    2.48
   2   6  -9    3.06    3.08
   2   6  -8  123.64   11.07
  -2   6   8  125.60   10.87
  -2   6   7  144.72   11.52
  -2   6   6  256.82   14.66
  -2   6   5   -4.58    3.08
  -2   6   4  353.25   16.33
  -2   6   3  445.83   17.91
  -2   6   2   10.56    3.23
  -2   6   1    2.62    1.15
  -2   6   1    5.10    2.57
  -2   6   0  670.78   14.78
   2   6   0  724.38   23.97
  -2   6   0  679.59   23.99
  -2   6   0  675.16   21.29
   2   6   1   18.36    2.12
   2  -6   1   19.09    2.96
  -2   6  -1    9.32    2.92
  -2   6  -1   15.50    2.67
   2   6   1   11.03    1.70
   2   6   1   15.43    4.07
  -2   6  -1   11.23    3.73
   2   6   2  136.27   10.38
  -2   6  -2  138.05   10.78
   2   6   2  123.63    6.05
  -2   6  -2  138.11    9.78
   2   6   2  131.75    6.05
   2  -6   2  135.05    7.64
  -2   6  -2  128.17    7.26
   2  -6   3  108.37    7.33
  -2   6  -3  102.29    9.39
   2   6   3   95.34    8.62
   2   6   3  107.97    6.44
   2   6   3  103.78    6.18
  -2   6  -3  101.22    6.79
  -2   6  -3   85.14    7.81
   2  -6   4  184.45   10.32
  -2   6  -4  170.67   12.18
   2   6   4  196.72    9.22
  -2   6  -4  173.77   11.15
   2   6   4  189.20    9.18
   2   6   4  177.62   11.88
   2  -6   5  128.48    8.96
   2   6   5  122.54    7.78
   2   6   5  121.76    8.11
   2   6   5  113.35    9.33
  -2   6  -5  106.92    8.83
  -2   6  -5  109.39   10.06
  -2   6  -6  347.30   17.52
  -2   6  -6  344.99   15.87
   2   6   6  350.76   13.95
   2  -6   6  341.45   15.50
   2  -6   7  107.08    9.10
  -2   6  -7  105.30    9.15
   2  -6   8  180.42   12.38
  -2   6  -8  175.33   11.98
   2  -6   9  417.56   19.22
  -2   6  -9  407.46   18.66
   2  -6  10   27.85    5.76
  -2   6 -10   29.01    5.63
  -2   6 -11   22.87    5.07
   2  -6  11   27.68    5.84
   2  -6  12  148.36   12.85
  -2   6 -12  143.76   11.98
   2  -6  13    5.24    3.35
   2   6  13    6.91    2.91
   2  -6  14    5.31    3.72
   2   6  14    5.28    2.77
   2  -6  15   18.30    6.44
   2   6  15   19.15    4.12
   2  -6  16   21.18    5.94
   2   6  16   21.24    4.74
   2  -6  17   -1.27    3.59
   2   6  17    4.55    2.98
   2  -6  18   27.83    7.36
   2  -6  19   34.69    8.20
   2  -6  20   13.86    5.69
   2  -6  21   15.66    6.80
  -2   7  20   24.47    7.68
  -2   7  19    9.50    5.23
  -2   7  18   45.28    8.79
  -2   7  17    3.61    3.81
  -2   7  16   17.29    6.51
   2   7 -15    4.49    4.20
  -2   7  15   10.58    5.48
  -2   7  14  144.31   14.08
   2   7 -14  172.37   15.78
   2   7 -13   -2.12    3.19
  -2   7  13    0.78    3.54
  -2   7  12    9.85    3.76
   2   7 -12   15.78    5.02
  -2   7  11    9.07    3.96
   2   7 -11   19.23    5.89
  -2   7  10  185.46   14.53
   2   7 -10  169.63   14.20
  -2   7   9   21.79    5.19
   2   7  -9   33.47    6.66
  -2   7   8  287.71   17.17
   2   7  -8  317.68   18.78
  -2   7   7   43.55    6.88
   2   7  -7   46.15    7.38
  -2   7   6   25.66    5.41
  -2   7   5   34.64    5.80
  -2   7   4  197.05   12.92
  -2   7   3   16.20    4.29
  -2   7   2  166.35   11.57
  -2   7   1   39.50    5.76
  -2   7   1   38.88    6.43
   2   7  -1   47.72    7.14
  -2   7   1   47.70    4.36
  -2   7   0   -2.29    2.43
  -2   7   0   -0.49    1.52
  -2   7   0   -3.73    3.50
   2   7   0   -6.86    3.75
   2   7   1   39.68    6.08
  -2   7  -1   28.07    4.98
  -2   7  -1   26.08    5.41
   2   7   1   23.90    2.14
   2   7   1   20.87    2.09
  -2   7  -1   29.87    3.77
   2   7   2   97.73    5.38
  -2   7  -2  105.76   10.55
   2   7   2   83.33    5.10
  -2   7  -2   99.89    8.85
  -2   7  -2  104.15    7.19
   2   7   2   95.74    9.68
   2   7   3    5.66    1.92
   2   7   3    6.85    3.41
   2   7   3    1.32    1.31
  -2   7  -3    7.77    3.93
  -2   7  -3    5.74    2.39
  -2   7  -3    1.91    1.97
  -2   7  -4  146.80   12.36
  -2   7  -4  149.93   10.80
   2   7   4  155.83    8.37
   2   7   4  146.60    8.42
   2   7   4  153.60   12.07
   2  -7   4  148.66    9.54
  -2   7  -5   -1.99    2.75
   2  -7   5   -0.29    1.57
  -2   7  -5   -3.29    2.53
   2   7   5    0.76    1.51
   2   7   5   -1.01    2.49
   2  -7   6   23.34    4.53
  -2   7  -6   18.08    5.05
   2   7   6   21.91    3.83
  -2   7  -6   17.66    3.89
   2  -7   7    2.68    2.51
  -2   7  -7   -2.06    2.87
  -2   7  -7    1.79    2.42
   2   7   7    2.28    2.42
   2  -7   8   55.77    7.30
  -2   7  -8   49.21    7.50
   2   7   8   63.81    7.03
  -2   7  -8   54.77    7.12
  -2   7  -9    1.62    2.54
   2   7   9    2.53    1.99
   2  -7   9    4.07    3.00
  -2   7 -10    2.65    2.95
   2  -7  10    0.21    2.86
   2   7  10    4.09    2.45
  -2   7 -11   27.95    5.42
   2  -7  11   21.59    5.39
   2   7  11   25.82    5.24
   2  -7  12   20.93    5.90
   2   7  12   16.69    3.49
  -2   7 -12   21.53    5.70
   2   7  12   25.08    5.59
   2  -7  13    2.39    3.64
   2   7  13   11.97    4.60
   2   7  14   75.04    9.87
   2  -7  14   89.44   11.24
   2   7  15   -2.81    3.91
   2  -7  15    1.15    3.64
   2  -7  16   63.99   10.53
   2  -7  17    6.39    3.57
   2   7  18   24.82    7.08
   2  -7  18   16.92    6.14
   2   7  19    2.81    4.48
   2  -7  19   -2.35    4.47
   2   7  20   25.27    7.45
  -2   8  19   33.57    8.33
  -2   8  18    1.88    4.23
  -2   8  17   -3.72    4.91
  -2   8  16    2.99    4.41
  -2   8  15   85.05   11.99
   2   8 -15   74.69   12.11
  -2   8  14    4.76    4.55
   2   8 -14    7.27    5.07
  -2   8  13   34.18    7.44
   2   8 -13   38.20    8.15
  -2   8  12    6.62    4.06
   2   8 -12    5.36    4.44
  -2   8  11    2.60    2.56
   2   8 -11   -6.95    3.90
  -2   8  10    0.88    2.62
   2   8 -10    2.61    3.52
  -2   8   9   37.68    6.71
   2   8  -9   52.77    8.16
  -2   8   8   12.98    4.13
   2   8  -8   18.66    5.77
   2   8  -7  144.59   13.04
  -2   8   7  139.77   12.39
  -2   8   6   67.07    8.55
  -2   8   5   -0.34    2.39
  -2   8   4   27.21    5.32
   2   8  -3  170.88   14.49
  -2   8   3  151.77   11.78
  -2   8   2    1.61    2.41
   2   8  -2    0.03    3.39
  -2   8   2    4.16    1.97
  -2   8   1   10.59    4.23
  -2   8   1    9.17    2.15
  -2   8   1    0.83    2.37
   2   8  -1    7.72    3.85
   2   8   0   26.81    5.70
  -2   8   0   31.43    6.65
  -2   8   0   24.74    3.66
  -2   8   0   29.95    5.47
  -2   8  -1   24.55    4.73
   2   8   1   16.26    4.82
  -2   8  -1   22.16    5.54
  -2   8  -1   20.72    3.57
  -2   8  -2   34.61    5.59
  -2   8  -2   34.20    6.71
  -2   8  -2   39.73    5.11
   2   8   2   35.51    6.53
   2   8   3  187.83   14.49
  -2   8  -3  159.41   11.69
  -2   8  -3  194.42   15.29
  -2   8  -3  203.87   11.23
  -2   8  -4   10.92    5.07
   2   8   4    4.82    2.24
   2   8   4    3.49    3.78
  -2   8  -4    1.44    2.15
  -2   8  -5  265.29   18.16
   2   8   5  248.22   11.71
  -2   8  -5  241.42   14.11
   2   8   5  260.88   16.91
  -2   8  -6   50.51    8.81
   2   8   6   49.93    5.84
  -2   8  -6   45.95    6.63
  -2   8  -7   -1.73    3.58
   2   8   7   -0.88    1.92
  -2   8  -7   -1.85    2.06
   2  -8   7    3.49    3.08
   2  -8   8    1.22    2.45
   2   8   8    9.84    3.45
  -2   8  -8    4.32    3.26
  -2   8  -8   10.75    4.45
  -2   8  -9  121.02   12.70
  -2   8  -9  102.92   10.03
   2   8   9  123.19   10.48
   2  -8   9  126.44   11.65
   2  -8  10   -0.83    2.90
   2   8  10    5.84    3.38
  -2   8 -10    7.56    3.97
  -2   8 -10   10.58    5.10
   2  -8  11    4.20    3.54
  -2   8 -11    5.95    3.11
  -2   8 -11    3.95    2.88
   2   8  11    4.07    2.85
   2  -8  12   10.93    4.39
  -2   8 -12   16.32    4.84
   2   8  12   11.63    3.80
   2  -8  13   30.32    6.84
   2   8  13   13.53    4.99
   2  -8  14   10.85    4.98
   2   8  14   12.35    4.71
   2  -8  15   40.45    8.52
   2   8  15   47.28    8.15
   2  -8  16    8.42    4.45
   2   8  16    0.69    3.40
   2  -8  17    7.17    4.60
   2   8  17    4.24    3.73
   2  -8  18   11.05    5.51
   2   8  18    7.47    4.62
   2   8  19    2.02    4.19
  -2   9  17   16.08    7.02
  -2   9  16    6.23    5.02
  -2   9  15   23.99    7.64
  -2   9  14   22.22    6.72
   2   9 -14   34.29    8.16
  -2   9  13    6.34    4.84
   2   9 -13    6.22    4.46
   2   9 -12   15.88    5.88
  -2   9  12   11.81    4.82
  -2   9  11   20.56    5.64
   2   9 -11   18.15    6.01
  -2   9  10    3.49    3.71
   2   9 -10    5.30    4.88
  -2   9   9   11.24    4.68
   2   9  -9   -7.89    4.45
  -2   9   8   35.00    7.28
   2   9  -8   37.95    8.08
   2   9  -7   70.77   10.10
  -2   9   7   48.41    8.25
   2   9  -6   10.97    4.59
  -2   9   6   11.37    5.15
  -2   9   5   80.80    9.72
   2   9  -5  109.45   12.72
  -2   9   4   -4.16    3.14
   2   9  -4    4.24    3.89
  -2   9   3    1.17    2.51
   2   9  -3    3.32    3.96
   2   9  -2   32.21    7.27
  -2   9   2   23.33    5.10
  -2   9   1   66.75    9.92
   2   9  -1   81.28   10.71
  -2   9   1   55.28    7.51
  -2   9   0   33.85    7.49
   2   9   0   27.22    6.22
  -2   9   0   25.08    5.76
  -2   9  -1   43.53    6.69
  -2   9  -1   62.00    9.84
   2   9   1   59.00    9.14
   2   9   2   -1.93    3.37
  -2   9  -2   -2.73    3.23
  -2   9  -2   -0.73    3.96
  -2   9  -3   -0.17    2.16
  -2   9  -3   -4.20    4.36
   2   9   3    0.36    3.46
   2   9   4   30.39    6.66
  -2   9  -4   25.76    7.15
  -2   9  -4   19.19    4.33
  -2   9  -5  131.15   14.09
   2   9   5  133.36   13.08
  -2   9  -6    9.02    6.38
  -2   9  -7  103.69   12.46
  -2   9  -8   16.13    6.15
  -2   9  -9   13.47    5.85
  -2   9 -10   14.42    6.10
  -2   9 -11   51.65    9.68
  -2   9 -12    6.73    4.78
   2  -9  13   22.08    6.50
  -2   9 -13   24.95    7.26
   2  -9  14   14.93    5.52
  -2   9 -14   18.51    6.24
   2  -9  15    5.78    4.44
  -2   9 -15    3.08    4.10
   2  -9  16   15.87    5.91
   2  -9  17   20.04    6.67
  -2  10  15    8.45    5.87
  -2  10  14    1.66    5.32
  -2  10  13   -6.59    4.19
   2  10 -13    7.16    4.24
  -2  10  12   24.94    7.52
   2  10 -12   21.54    7.38
  -2  10  11   -3.61    3.24
   2  10 -11    1.08    4.26
  -2  10  10   14.27    5.61
   2  10 -10   14.19    5.70
   2  10  -9    2.01    2.95
  -2  10   9   -1.21    3.14
   2  10  -8   -2.25    4.25
   2  10  -7    4.14    4.20
   2  10  -7   10.94    5.11
   2  10  -6   66.60   10.05
   2  10  -6   65.02   10.76
   2  10  -5    1.93    3.89
   2  10  -5    0.36    3.44
   2  10  -4    8.85    4.74
   2  10  -3    2.07    3.23
   2  10  -2    4.03    3.55
   2  10  -1   -1.80    3.38
  -2  10   0   47.00    8.92
   2  10   0   48.88    8.99
  -2  10  -1    0.19    3.31
   2  10   1    2.69    3.49
   2  10   2   16.76    5.89
  -2  10  -2   11.82    4.80
  -2  10  -3   22.43    6.59
   2  10   3   17.60    5.82
  -2  10  -4   26.18    7.56
   2  10   4    6.49    4.50
  -2  10  -5    4.08    3.65
  -2  10  -6   74.26   11.71
  -2  10  -7    4.12    5.16
  -2  10  -8   11.53    5.74
  -2  10  -9   -3.10    4.04
  -2  10 -10    9.77    5.05
  -2  10 -11   -2.64    4.69
   2  11 -11   16.96    6.07
   2  11 -10   -2.69    3.82
   2  11  -9   -6.47    4.90
   2  11  -8    3.21    3.42
   2  11  -7   30.50    7.88
   2  11  -6    8.30    4.48
   2  11  -5   20.95    6.58
   2  11  -4   12.41    5.57
   2  11  -3   -1.22    4.14
   2  11  -2   39.55    9.04
   2  11  -1    7.20    5.06
   2  11   0    5.96    5.11
   2  11   1   10.32    6.01
   2  11   2   21.04    6.70
   2  11   3   12.69    5.45
  -3   0  25    1.28    3.63
  -3   0  24   10.91    5.30
  -3   0  23    2.31    4.07
  -3   0  22  194.10   17.43
  -3   0  21    7.72    4.81
  -3   0  20   38.98    7.39
  -3   0  19   -0.40    3.42
  -3   0  18   79.03    9.96
  -3   0  17   -0.50    3.40
  -3   0  16   63.99    8.17
  -3   0  15   -1.67    3.04
  -3   0  14    8.75    3.45
  -3   0  13    4.07    2.65
  -3   0  12  157.62   11.19
  -3   0  11   -2.09    2.16
   3   0 -10 1091.56   25.81
  -3   0  10 1009.44   25.87
   3   0  -9    1.70    1.25
  -3   0   9   -2.59    1.93
   3   0  -9    0.56    1.60
   3   0  -8  164.02    9.13
  -3   0   8  150.14    9.22
   3   0  -8  163.86    9.06
   3   0  -7    0.46    1.22
  -3   0   7   -0.39    1.43
   3   0  -7   -1.06    1.38
   3   0  -6  675.25   16.58
  -3   0   6  630.67   17.29
   3   0  -6  645.80   17.16
  -3   0   5   -0.30    1.16
   3   0  -5    1.35    1.41
  -3   0   4   13.62    2.61
   3   0  -4   20.36    3.18
  -3   0   3    3.42    1.62
   3   0  -3    3.18    1.51
  -3   0   2  396.49   12.16
   3   0  -2  405.35   12.20
   3   0  -1    0.66    1.04
  -3   0   1   -1.24    1.29
  -3   0   0   85.29    5.89
   3   0   0   94.15    6.04
  -3   0  -1    0.33    1.14
   3   0   1    1.57    1.32
   3   0   2   92.80    6.34
  -3   0  -2   82.56    6.13
   3   0   3    0.00    1.03
  -3   0  -3    1.55    1.46
  -3   0  -4  266.06   11.66
   3   0   4  273.06   11.93
   3   0   5   -0.13    1.45
  -3   0  -5   -1.66    1.61
  -3   0  -6 1331.96   28.36
   3   0   6 1399.59   29.10
  -3   0  -7   -0.70    1.85
  -3   0  -8  128.36    9.44
  -3   0  -9   -3.03    2.52
  -3   0 -10   -0.71    1.95
   3   0  11   -2.56    2.52
   3   0  12  726.31   24.84
   3   0  13   -0.16    2.35
   3   0  14  254.66   15.74
   3   0  15    1.13    2.13
   3   0  16  252.82   16.72
   3   0  17    3.12    3.52
   3   0  18  633.07   27.99
   3   0  19   -0.63    3.52
   3   0  20   28.34    6.92
   3   0  21    4.37    3.87
   3   0  22   51.08    9.02
   3   0  23   -4.61    5.01
   3   0  24   58.44   10.78
  -3  -1  25    1.73    4.17
  -3   1  25   -8.13    5.79
  -3  -1  24   21.94    7.18
  -3   1  24   10.88    6.42
  -3   1  23   29.15    7.53
  -3  -1  23   21.36    6.61
  -3  -1  22    3.58    3.45
  -3   1  22    5.22    3.84
  -3  -1  21  132.81   13.87
  -3   1  21  122.84   13.73
  -3  -1  20   15.75    5.48
  -3   1  20   12.02    4.30
  -3   1  19    2.77    3.20
  -3   1  18   10.25    4.71
  -3   1  17  211.92   15.76
  -3   1  16   13.62    4.15
  -3  -1  15   25.82    5.39
  -3   1  15   25.29    5.49
  -3  -1  14  146.01   11.17
  -3   1  14  169.13   12.77
  -3  -1  13   30.99    5.38
  -3   1  13   19.83    4.29
  -3   1  12  174.66   12.22
  -3  -1  12  169.57   11.06
   3   1 -12  197.59   12.66
   3   1 -11  148.58   10.43
  -3  -1  11  131.62    9.39
  -3   1  11  144.85   10.87
   3  -1 -10    2.53    1.86
  -3   1  10    1.56    1.81
  -3  -1  10    1.07    1.86
  -3   1  10    3.18    2.38
   3   1 -10    3.31    2.49
   3  -1  -9  176.89    9.10
  -3   1   9  174.59   10.79
  -3  -1   9  173.88    9.85
   3   1  -9  182.02   10.77
  -3   1   8   34.21    4.85
  -3  -1   8   34.96    4.37
   3  -1  -8   40.49    4.33
   3   1  -8   37.34    4.85
  -3   1   7 1009.45   24.13
  -3  -1   7 1000.84   21.30
   3  -1  -7 1042.43   20.07
   3   1  -7 1016.21   23.28
   3   1  -7 1034.96   23.57
   3  -1  -7 1027.83   20.51
  -3   1   6    7.58    2.44
  -3  -1   6    9.44    2.50
   3  -1  -6    6.40    1.74
   3  -1  -6   11.27    2.60
  -3  -1   5  748.26   16.69
  -3   1   5  750.43   19.35
   3  -1  -5  794.16   19.89
   3   1  -5  743.16   16.39
   3  -1  -5  760.68   14.87
  -3   1   4  340.57   12.74
   3   1  -4  334.03   10.52
  -3  -1   4  345.83   10.83
   3  -1  -4  344.63   12.68
  -3  -1   3   50.38    4.14
  -3   1   3   48.29    4.96
   3  -1  -3   43.94    4.57
   3   1  -3   52.21    4.09
   3  -1  -2 1790.60   27.89
  -3   1   2 1786.24   28.12
   3   1  -2 1871.56   23.63
  -3  -1   2 1802.79   23.74
   3   1  -1 4078.56   35.10
   3  -1  -1 4081.10   41.90
  -3   1   1 4008.47   42.00
  -3  -1   1 3892.42   35.63
   3  -1   0 2224.01   31.19
   3   1   0 2323.42   27.40
  -3  -1   0 2198.20   27.29
  -3   1   0 2190.42   31.16
  -3   1  -1 1170.59   23.34
   3  -1   1 1182.57   16.05
  -3  -1  -1 1160.09   20.58
   3  -1   1 1170.93   22.99
   3   1   1 1172.07   20.20
   3  -1   2  203.05    6.30
  -3  -1  -2  200.87    8.80
  -3   1  -2  217.52   10.29
   3  -1   2  209.98   10.04
   3   1   2  217.94    9.16
  -3   1  -3    2.22    1.99
   3   1   3   -1.21    1.26
   3  -1   3   -0.38    1.59
  -3  -1  -3    1.29    1.69
  -3   1  -4  704.71   10.81
   3   1   4  724.15   18.65
  -3  -1  -4  712.09   18.67
  -3   1  -4  732.47   19.94
   3  -1   4  727.35   19.95
  -3   1  -5  785.82   11.62
  -3  -1  -5  775.76   20.22
  -3   1  -5  795.49   21.54
   3   1   5  822.87   20.88
   3  -1   5  811.31   21.92
   3   1   6   -0.99    1.92
   3  -1   6    2.91    1.57
  -3  -1  -6    0.98    2.12
  -3   1  -6   -0.18    1.64
  -3  -1  -7  452.13   16.82
  -3   1  -7  460.83   17.81
   3   1   7  467.45   17.60
  -3  -1  -7  464.72    7.08
  -3   1  -8  786.59   23.99
  -3  -1  -8  755.69   22.88
  -3   1  -9   12.60    3.57
   3  -1   9   11.07    3.46
  -3   1 -10  972.72   28.53
   3  -1  10  968.87   27.13
   3  -1  11  308.10   15.84
  -3   1 -11  283.19   15.99
   3  -1  12    9.54    3.09
   3   1  12    5.00    2.90
  -3   1 -12    9.11    3.46
   3  -1  13  211.35   14.09
   3   1  13  232.64   14.46
   3   1  14  267.88   15.97
   3  -1  14  279.04   16.87
   3  -1  15   14.98    4.35
   3   1  15    6.94    3.26
   3  -1  16   53.14    8.16
   3   1  16   63.16    8.19
   3  -1  17   70.31    9.44
   3   1  17   88.19   10.27
   3  -1  18   35.73    7.02
   3   1  18   32.12    6.51
   3  -1  19   68.31   10.19
   3   1  19   79.92   10.33
   3  -1  20   71.80   10.44
   3   1  20   77.84   10.62
   3   1  21    1.75    4.30
   3  -1  21   -2.35    3.06
   3  -1  22    6.41    4.25
   3   1  22    2.72    4.25
   3  -1  23   87.31   12.89
   3   1  23   76.09   11.14
   3  -1  24   23.94    7.12
   3   1  24   14.89    5.56
  -3  -2  26    8.69    5.51
  -3  -2  25   74.73   12.06
  -3   2  24   11.82    6.82
  -3  -2  24    5.17    5.48
  -3  -2  23    6.48    4.66
  -3   2  23    8.19    6.08
  -3   2  22   11.98    5.24
  -3   2  21  117.98   13.55
  -3   2  20    8.76    4.84
  -3   2  19  315.77   21.11
  -3   2  18   27.20    6.51
  -3   2  17   -3.02    3.81
  -3   2  16   34.54    6.74
  -3   2  15  203.24   14.90
  -3   2  14    7.01    3.35
  -3  -2  13  440.82   17.90
   3   2 -13  470.84   21.04
  -3   2  13  455.23   20.88
   3  -2 -12   74.67    6.49
  -3  -2  12   78.40    7.38
  -3   2  12   85.58    8.80
   3   2 -12   86.62    9.10
   3  -2 -11   10.51    2.44
  -3   2  11   11.05    3.72
   3   2 -11    8.58    3.18
  -3  -2  11   13.29    3.15
  -3   2  11   12.55    2.89
   3  -2 -10  628.96   16.81
  -3   2  10  607.35   21.81
  -3   2  10  650.19   18.08
   3   2 -10  628.46   21.75
  -3  -2  10  583.69   17.96
   3  -2  -9  281.04   10.66
  -3   2   9  265.56   14.06
  -3  -2   9  260.79   11.55
  -3   2   9  290.21   11.42
   3   2  -9  273.06   13.95
   3  -2  -8   31.04    3.45
  -3   2   8   28.49    3.34
  -3   2   8   26.01    4.52
  -3  -2   8   31.89    3.91
   3   2  -8   27.19    4.58
   3  -2  -7  631.91   14.42
  -3   2   7  634.85   20.22
  -3  -2   7  619.29   15.53
  -3   2   6  911.17   23.48
  -3  -2   6  888.06   17.39
   3  -2  -6  869.71   16.03
  -3   2   5   32.79    4.45
  -3  -2   5   31.00    3.14
   3  -2  -5   30.68    4.38
  -3   2   4   -0.88    1.85
   3  -2  -4    2.30    1.94
   3   2  -4    0.30    0.86
  -3  -2   4    2.61    1.20
  -3   2   3  801.89   20.54
   3  -2  -3  778.24   20.00
   3   2  -3  769.97   13.45
   3  -2  -3  764.07    9.57
  -3  -2   3  766.19   13.92
  -3   2   2  291.37   12.27
   3   2  -2  315.39    8.51
   3  -2  -2  321.83   12.80
  -3  -2   2  317.82    8.88
   3   2  -1  836.34   14.14
  -3  -2   1  834.64   14.66
   3  -2  -1  845.03   20.55
  -3   2   1  823.70   20.38
  -3   2   0  515.03   16.20
   3  -2   0  498.22   13.32
  -3  -2   0  468.05   11.53
   3   2   0  509.43   11.67
   3  -2   0  484.40   15.54
   3   2   1   24.13    2.89
  -3   2  -1   25.90    3.92
   3  -2   1   20.79    2.82
  -3  -2  -1   29.59    3.27
   3  -2   1   25.21    3.76
   3   2   2   28.63    3.28
  -3   2  -2   26.16    4.14
   3  -2   2   25.60    3.93
   3  -2   2   26.20    3.03
  -3  -2  -2   26.86    3.16
  -3   2  -3  902.00   16.52
  -3  -2  -3  909.99   19.12
   3   2   3  933.03   19.39
  -3   2  -3  891.81   22.48
   3  -2   3  961.00   23.21
   3   2   4  332.44    7.96
  -3  -2  -4  340.79   12.45
   3   2   4  369.00   13.07
  -3   2  -4  337.58   14.20
   3  -2   4  369.40   14.87
  -3   2  -4  349.98   10.29
  -3  -2  -5  178.73    9.55
   3   2   5  179.49    9.70
  -3   2  -5  183.59   10.79
   3  -2   5  198.29   11.29
  -3   2  -5  186.23    7.59
   3  -2   6    6.65    2.41
  -3  -2  -6   10.55    2.68
   3   2   6    9.14    2.81
  -3   2  -6   10.39    3.27
   3  -2   7   41.01    5.29
  -3   2  -7   39.11    5.71
   3   2   7   46.43    5.60
  -3  -2  -8  480.24   10.84
  -3   2  -8  493.89   19.36
   3  -2   8  460.93   17.91
   3  -2   9  687.83   22.57
  -3   2  -9  680.22   23.45
  -3  -2  -9  674.43   13.55
   3  -2  10   82.38    8.44
  -3  -2 -10   63.21    4.49
  -3   2 -10   68.64    7.98
   3  -2  11  158.38   11.82
  -3   2 -11  154.52   12.04
   3  -2  12   29.02    5.70
  -3   2 -12   36.03    6.10
   3  -2  13   64.84    8.32
   3   2  13   58.64    7.44
  -3   2 -13   57.59    8.02
   3  -2  14   14.85    4.58
   3   2  14   21.06    4.67
   3  -2  15   49.67    7.47
   3   2  15   57.98    7.76
   3  -2  16    2.27    2.91
   3   2  16    1.40    2.90
   3   2  17   19.86    5.54
   3  -2  17   11.26    3.94
   3  -2  18    8.02    4.10
   3   2  18   12.39    4.66
   3   2  19   62.64    9.09
   3  -2  19   58.67   10.03
   3  -2  20   11.18    5.07
   3   2  20    8.75    4.76
   3   2  21   77.51   10.79
   3  -2  21   88.85   12.46
   3   2  22   -7.78    4.68
   3  -2  22    4.93    4.08
   3  -2  23    7.11    5.06
   3   2  23    7.55    4.38
   3   2  24   10.04    5.15
   3   2  25   54.60   10.02
  -3  -3  26   49.27   10.11
  -3  -3  25    7.07    4.64
  -3  -3  24   35.69    7.91
  -3  -3  23   12.01    5.16
  -3   3  23   14.74    6.32
  -3   3  22   -3.17    3.93
  -3   3  21    6.37    4.59
  -3   3  20  166.47   16.57
  -3   3  19   20.27    6.08
  -3   3  18   66.33   10.16
  -3   3  17   17.06    5.10
  -3   3  16   39.74    7.22
  -3   3  15    1.27    2.69
   3   3 -14  378.34   20.20
  -3   3  14  370.24   20.07
   3  -3 -13   61.20    5.80
  -3   3  13   53.80    7.62
   3   3 -13   69.49    8.64
   3  -3 -12  221.00   10.26
  -3  -3  12  197.41   11.15
  -3   3  12  203.53   14.09
   3   3 -12  221.58   14.45
   3  -3 -11   41.07    4.22
  -3   3  11   32.51    5.88
   3   3 -11   30.68    5.61
  -3   3  11   34.21    4.46
  -3  -3  11   40.61    4.86
   3  -3 -10  549.26   14.30
  -3  -3  10  532.10   16.17
   3   3 -10  526.84   20.86
  -3   3  10  570.18   16.15
  -3   3  10  514.17   20.87
   3  -3  -9   21.70    2.63
  -3   3   9   16.02    4.40
  -3  -3   9   18.54    3.22
   3   3  -9   16.92    4.47
  -3   3   9   23.30    3.26
   3  -3  -8 1372.85   19.55
  -3   3   8 1397.31   21.50
  -3  -3   8 1383.66   22.83
  -3   3   8 1349.60   32.07
   3   3  -8 1376.88   31.98
   3  -3  -7    7.53    1.40
  -3   3   7   10.66    3.51
  -3  -3   7   10.83    2.13
  -3   3   7    9.19    1.96
  -3   3   6  327.64   15.01
  -3  -3   6  331.34    9.52
   3  -3  -6  326.50    8.38
  -3  -3   5    6.55    1.33
  -3   3   5    4.02    1.93
  -3   3   4  280.14   13.42
  -3  -3   4  279.06    7.42
   3  -3  -3   14.78    3.12
  -3  -3   3   10.46    1.45
   3  -3  -3   16.86    3.53
  -3   3   3   18.77    4.01
  -3   3   2 1208.94   26.55
   3  -3  -2 1236.17   26.59
   3   3  -2 1167.54   13.03
  -3  -3   2 1143.26   13.92
   3  -3  -2 1226.12   25.16
   3   3  -1  106.55    4.27
   3  -3  -1  111.99    7.94
  -3  -3   1  105.78    4.50
   3  -3  -1  114.44    7.59
  -3   3   1  103.79    8.01
   3  -3   0  695.25   19.91
   3  -3   0  699.62   18.21
  -3  -3   0  680.78   12.30
   3   3   0  677.95   12.20
   3  -3   0  639.70    7.62
  -3   3   0  685.43   19.94
   3  -3   1  359.23   14.37
  -3  -3  -1  347.37    9.66
   3  -3   1  359.62   12.89
   3   3   1  362.21   10.03
  -3   3  -1  355.48   14.41
   3  -3   1  336.97    7.52
  -3  -3  -2  744.14   15.43
  -3   3  -2  709.23   17.58
   3   3   2  769.44   16.13
  -3   3  -2  712.11   20.84
   3  -3   2  690.74   12.99
   3  -3   2  772.79   21.32
   3  -3   3   57.72    5.43
  -3   3  -3   71.08    5.66
   3  -3   3   65.86    6.38
   3   3   3   72.99    5.45
  -3   3  -3   76.40    6.97
   3   3   3   67.90    4.89
  -3   3  -4  357.55   12.47
   3   3   4  351.31   10.78
   3  -3   4  340.52   13.09
   3   3   4  387.20   13.20
  -3   3  -4  369.89   15.57
   3  -3   4  352.31   15.06
   3  -3   5  169.90    9.81
  -3   3  -5  172.03    8.74
   3   3   5  165.09    7.29
   3   3   5  199.04   10.18
  -3   3  -5  168.20   10.82
   3  -3   6    6.13    2.84
  -3   3  -6    2.72    1.65
   3   3   6    4.00    2.09
  -3   3  -6    6.58    2.95
   3  -3   7  327.80   14.85
   3   3   7  348.80   15.07
  -3   3  -7  328.00   15.90
   3  -3   8   67.02    7.09
  -3   3  -8   65.13    7.42
  -3   3  -9    2.53    1.91
  -3  -3  -9    3.26    1.45
   3  -3   9    6.93    2.98
   3  -3  10   81.62    8.42
  -3  -3 -10   75.05    5.64
  -3   3 -10   83.63    8.85
   3  -3  11  133.44   11.03
  -3  -3 -11  125.65    7.48
  -3   3 -11  127.46   11.26
   3  -3  12    5.72    3.08
  -3   3 -12   12.08    4.22
  -3  -3 -12    5.99    1.97
   3  -3  13   77.01    8.94
  -3  -3 -13   78.85    6.55
  -3   3 -13  102.56   10.57
   3   3  14  200.77   13.52
   3  -3  14  193.60   14.72
  -3  -3 -14  171.26    9.87
   3  -3  15   19.87    5.19
   3   3  15    4.78    3.34
   3  -3  16   20.77    5.57
   3   3  16   29.15    5.67
   3   3  17   34.33    6.31
   3  -3  17   27.53    6.00
   3   3  18   44.89    7.80
   3  -3  18   36.69    7.82
   3  -3  19    8.61    4.34
   3   3  19    6.22    3.73
   3   3  20   63.37    9.22
   3  -3  20   65.50   10.41
   3  -3  21    3.49    4.51
   3   3  21   -6.68    4.25
   3  -3  22   33.84    8.25
   3   3  22   27.62    6.82
   3  -3  23   -2.25    4.24
   3   3  23   -5.47    3.65
   3   3  24    6.83    4.33
   3   3  25   -0.86    4.33
  -3  -4  23   33.07    7.52
  -3   4  23   15.01    6.70
  -3   4  22   47.77   10.11
  -3   4  21   26.81    7.77
  -3   4  20   13.82    5.78
  -3   4  19   95.55   12.60
  -3   4  18   23.87    6.62
  -3   4  17   38.97    7.55
  -3   4  16   60.11    9.05
  -3   4  15   66.05    9.55
   3   4 -15   63.97    9.64
  -3   4  14   10.36    4.51
   3   4 -14   14.53    4.91
   3   4 -13  138.75   12.41
  -3   4  13  120.64   11.69
   3  -4 -12  295.46   10.75
  -3   4  12  329.07   13.71
  -3  -4  12  290.55   13.61
   3   4 -12  295.50   17.43
  -3  -4  12  286.88   12.77
  -3   4  12  284.73   17.35
   3  -4 -11    8.58    1.88
  -3   4  11   16.57    4.51
  -3  -4  11   11.97    2.90
  -3   4  11   10.09    2.71
  -3  -4  11    5.74    2.14
   3   4 -11    9.90    3.79
   3  -4 -10  132.79    6.10
  -3  -4  10  129.86    7.89
  -3   4  10  128.38   11.20
  -3  -4  10  141.46    7.90
   3   4 -10  153.95   12.05
  -3   4  10  134.14    7.69
   3  -4  -9  304.07    8.36
  -3   4   9  343.88   11.20
  -3   4   9  303.41   16.62
   3   4  -9  314.60   16.74
  -3  -4   9  333.67   11.12
   3  -4  -8   57.18    3.19
  -3   4   8   58.44    7.15
  -3   4   8   55.20    4.18
  -3  -4   8   52.17    4.04
   3  -4  -7  174.78    4.68
  -3   4   7  183.27   12.29
  -3  -4   7  189.68    6.87
  -3   4   7  190.38    6.62
  -3  -4   6  164.68    5.53
  -3   4   6  166.88    5.16
  -3   4   6  146.64   10.92
  -3   4   5   79.81    7.92
  -3  -4   5   80.45    3.17
  -3   4   4  244.97   13.27
  -3   4   3   15.72    3.57
   3  -4  -2   -0.27    0.65
  -3   4   2   -1.18    1.92
   3  -4  -1   94.33    4.93
  -3   4   1  104.37    8.41
   3  -4   0  843.05   16.06
   3   4   0  883.20   11.78
  -3   4   0  859.60   23.68
   3   4   1    0.59    0.88
  -3   4  -1   -0.87    1.72
   3  -4   1    3.53    1.86
  -3   4  -1   -1.29    2.07
   3  -4   2  661.80   16.49
  -3   4  -2  639.93   19.14
   3   4   2  659.56   14.30
  -3   4  -2  642.01   20.85
   3  -4   3  475.28   14.95
   3   4   3  464.36   14.92
  -3   4  -3  502.87   16.92
   3   4   3  519.95   14.01
   3  -4   3  462.63   12.28
  -3   4  -3  509.14   18.67
  -3   4  -4    5.61    2.85
   3  -4   4    7.14    2.21
  -3   4  -4    1.88    1.84
   3   4   4    6.15    2.02
   3   4   4    3.06    1.52
   3  -4   4    3.56    1.63
  -3   4  -5   56.47    5.72
   3   4   5   55.07    5.15
   3   4   5   63.95    5.95
   3  -4   5   61.74    6.12
   3  -4   5   60.96    5.40
  -3   4  -5   61.67    7.00
   3  -4   6  155.33   10.07
  -3   4  -6  185.41   12.08
   3   4   6  182.92   10.37
   3  -4   6  166.30    9.36
  -3   4  -6  174.92   10.17
   3  -4   7    1.73    2.00
  -3   4  -7    1.28    1.63
  -3   4  -7   -0.23    2.07
   3  -4   7   -1.23    1.89
   3  -4   8   39.08    5.65
  -3   4  -8   42.87    6.51
   3  -4   9  112.60    9.70
  -3   4  -9  116.91   10.41
   3  -4  10  149.17   11.41
  -3   4 -10  141.07   11.71
   3  -4  11   37.09    6.16
  -3   4 -11   34.31    6.29
  -3  -4 -11   29.77    4.45
   3  -4  12  341.97   18.68
  -3   4 -12  346.21   19.03
   3  -4  13   43.31    7.41
  -3   4 -13   51.34    8.07
   3  -4  14   24.76    5.90
   3   4  14   22.19    5.08
  -3   4 -14   12.76    4.67
   3  -4  15  229.41   16.90
   3   4  15  230.22   14.78
   3   4  16  155.87   12.53
   3  -4  16  154.93   14.51
   3  -4  17   20.20    5.80
   3   4  17   29.56    6.05
   3  -4  18   98.07   12.37
   3   4  18  107.61   11.19
   3  -4  19    3.54    3.51
   3   4  19    5.73    3.81
   3   4  20   -1.06    3.42
   3  -4  20    2.68    4.01
   3  -4  21   19.00    6.35
   3   4  21    7.70    3.62
   3  -4  22   32.02    8.76
   3   4  22   33.97    7.08
   3   4  23    6.38    5.46
   3   4  24   30.32    7.26
   3   4  25   25.29    6.68
  -3   5  22   21.28    7.41
  -3   5  21   74.47   12.21
  -3   5  20   19.62    6.64
  -3   5  19    8.41    5.77
  -3   5  18   21.46    6.45
  -3   5  17   69.36   10.42
   3   5 -16   -0.39    3.41
  -3   5  16    1.07    3.12
  -3   5  15  105.75   12.11
   3   5 -15  112.77   12.36
   3   5 -14   10.95    4.66
  -3   5  14    7.10    4.38
  -3  -5  14   15.81    3.63
  -3  -5  13    1.69    2.06
  -3   5  13    5.73    3.73
   3   5 -13    4.86    3.01
  -3  -5  12    3.73    1.50
  -3   5  12    4.88    4.02
   3   5 -12    8.61    4.57
  -3   5  12    6.44    2.23
  -3   5  11  256.47   17.00
  -3  -5  11  268.09   10.86
  -3   5  11  261.36   11.28
   3   5 -11  257.32   16.80
  -3   5  10    8.09    4.35
  -3  -5  10    6.19    1.92
  -3  -5  10    5.46    1.87
   3   5 -10    5.86    4.12
  -3   5  10    5.99    2.05
   3   5  -9  194.98   13.94
  -3   5   9  184.87   13.66
  -3  -5   9  176.37    7.61
  -3  -5   9  197.35    7.51
  -3   5   9  181.95    8.00
  -3  -5   8   12.47    1.75
  -3   5   8   13.85    4.24
  -3  -5   8    8.64    1.66
  -3   5   8   12.44    2.02
  -3  -5   7   21.12    1.57
  -3   5   7   24.79    4.87
  -3  -5   7   17.96    1.57
  -3   5   7   28.29    2.55
  -3   5   6    8.39    3.07
  -3   5   6   12.03    1.40
  -3   5   5  446.33   19.17
  -3   5   4    6.00    2.64
  -3   5   3  123.39    9.72
   3  -5  -2   95.78    3.87
  -3   5   2   87.25    8.22
   3  -5  -1  420.95    9.81
  -3   5   1  407.81   17.33
   3  -5   0   13.05    2.30
  -3   5   0    9.69    3.14
  -3   5   0   11.12    3.58
   3  -5   1  658.56   15.35
  -3   5  -1  654.64   21.67
   3   5   1  650.61   11.34
  -3   5  -1  637.54   21.79
   3  -5   2   83.73    6.17
  -3   5  -2   92.14    8.41
   3   5   2   90.71    5.16
  -3   5  -2   82.81    8.21
   3   5   2   77.59    7.09
   3   5   3    2.04    2.00
  -3   5  -3    0.21    2.51
  -3   5  -3    1.09    1.85
   3  -5   3    3.12    1.72
   3   5   3    2.72    1.57
  -3   5  -4    2.05    2.27
   3  -5   4    7.69    2.53
  -3   5  -4    6.40    2.86
   3   5   4    3.23    2.19
   3   5   4    1.78    1.34
   3  -5   5  646.75   19.75
  -3   5  -5  683.87   22.18
   3   5   5  656.37   19.81
   3   5   5  690.88   19.07
  -3   5  -5  689.85   23.36
  -3   5  -6    6.99    3.24
  -3   5  -6    5.97    3.05
   3  -5   6    2.31    2.86
   3   5   6    3.24    1.85
   3   5   6    5.43    2.99
   3  -5   7  520.10   19.53
  -3   5  -7  525.21   19.80
  -3   5  -7  517.41   21.09
  -3   5  -8   38.84    6.41
   3  -5   8   37.76    5.84
  -3   5  -8   26.14    4.88
   3  -5   9    3.41    2.31
  -3   5  -9    3.48    2.76
   3  -5  10    8.35    4.03
  -3   5 -10    6.85    3.75
   3  -5  11  494.24   22.17
  -3   5 -11  481.63   22.27
   3  -5  12   10.09    4.47
  -3   5 -12    3.04    3.26
   3  -5  13  110.94   11.45
  -3   5 -13   99.61   10.97
   3  -5  14    3.65    3.75
   3   5  14    2.69    2.28
  -3   5 -14    1.78    2.57
   3   5  15   89.96    9.38
   3  -5  15   89.73   11.34
   3  -5  16    6.56    4.19
   3   5  16   -1.70    2.64
   3  -5  17  144.48   14.72
   3   5  17  150.39   12.82
   3   5  18   -2.07    3.12
   3  -5  18    1.92    4.24
   3  -5  19   20.09    6.53
   3   5  19   16.08    4.87
   3  -5  20   13.18    6.03
   3   5  20   16.90    5.18
   3  -5  21   18.72    7.18
   3   5  21   12.31    4.72
  -3   6  21   16.31    6.74
  -3   6  20   -5.14    4.00
  -3   6  19   26.22    7.71
  -3   6  18   32.44    7.99
  -3   6  17    9.15    4.61
  -3   6  16   76.63   11.11
   3   6 -16   71.90   11.25
  -3   6  15  110.57   12.82
   3   6 -15  141.08   14.28
  -3   6  14   14.53    5.03
   3   6 -14   14.83    5.44
  -3   6  13   49.37    8.49
   3   6 -13   67.76    9.55
  -3   6  12   83.02   10.38
   3   6 -12   83.21   10.29
  -3   6  11    5.72    3.99
   3   6 -11    2.62    3.09
   3   6 -10   51.38    8.12
  -3   6  10   38.58    7.16
  -3   6   9   11.86    4.63
   3   6  -9    8.47    4.04
  -3   6   8   75.22    9.01
  -3   6   7   31.80    6.09
  -3   6   6  127.82   11.28
  -3   6   5   36.28    5.90
  -3   6   4   75.02    8.34
  -3   6   3  585.01   22.35
  -3   6   2   26.08    5.09
  -3   6   1   54.83    7.17
   3  -6  -1   60.18    3.72
  -3   6   0  278.98   15.70
  -3   6   0  293.80   15.51
   3  -6   1   38.72    3.96
   3   6   1   26.93    1.79
  -3   6  -1   34.48    5.49
  -3   6  -1   28.43    5.36
   3   6   1   33.84    5.36
   3   6   2   18.03    3.79
   3  -6   2   23.77    3.39
  -3   6  -2   17.82    4.37
   3   6   2   23.50    2.47
  -3   6  -2   19.16    4.63
   3   6   2   20.62    2.48
  -3   6  -3   20.02    4.70
  -3   6  -3   15.38    3.94
   3  -6   3   18.69    3.33
   3   6   3   14.88    3.45
   3   6   3   21.08    2.83
   3   6   3   17.38    2.81
   3  -6   4  295.05   13.14
  -3   6  -4  284.77   15.88
   3   6   4  295.15   15.07
   3   6   4  307.34   11.92
  -3   6  -4  259.85   15.17
   3  -6   5  164.59   10.43
  -3   6  -5  154.63   11.82
   3   6   5  139.86   10.52
   3   6   5  150.63    9.13
  -3   6  -5  134.99   11.12
   3  -6   6  266.30   13.75
  -3   6  -6  283.07   15.98
   3   6   6  278.63   13.15
  -3   6  -6  267.13   15.48
   3   6   6  286.28   14.60
  -3   6  -7   -0.41    2.37
   3  -6   7    5.63    3.00
  -3   6  -7   -2.02    2.57
  -3   6  -8   10.22    3.34
   3  -6   8   18.74    4.43
  -3   6  -8   18.02    4.51
   3  -6   9   96.24    9.39
  -3   6  -9   98.87    9.94
  -3   6  -9   93.49    9.76
   3  -6  10   71.12    8.94
  -3   6 -10   73.34    9.12
   3  -6  11   14.82    4.80
  -3   6 -11   19.79    5.29
   3  -6  12  251.61   17.21
  -3   6 -12  237.51   16.49
   3  -6  13   18.94    5.89
  -3   6 -13    4.81    3.11
   3  -6  14   11.16    4.82
   3   6  14    5.12    2.61
  -3   6 -14    9.69    4.21
   3  -6  15   24.08    6.85
   3   6  15   14.88    3.70
   3  -6  16   32.07    7.66
   3   6  16   46.26    7.11
   3   6  17    4.56    3.38
   3  -6  17    1.89    3.46
   3  -6  18   28.27    7.67
   3   6  18   40.65    7.08
   3  -6  19   13.91    5.32
   3  -6  20   14.03    6.20
  -3   7  19   24.01    7.54
  -3   7  18   46.98    9.88
  -3   7  17    9.64    4.41
  -3   7  16   10.18    5.30
   3   7 -16   11.23    5.16
  -3   7  15    8.26    5.01
   3   7 -15    1.11    3.54
   3   7 -14  204.30   17.47
  -3   7  14  210.57   17.98
  -3   7  13    1.82    4.56
   3   7 -13    6.08    4.43
  -3   7  12   97.04   11.59
   3   7 -12   94.85   11.55
  -3   7  11   -6.52    3.87
   3   7 -11    1.06    2.90
  -3   7  10   71.91    9.96
   3   7 -10   68.73    9.28
  -3   7   9    8.05    4.26
   3   7  -9   17.63    5.94
  -3   7   8  451.48   22.57
  -3   7   7   13.01    4.84
  -3   7   6   81.04    9.47
  -3   7   5   -3.17    3.31
  -3   7   4   35.40    6.05
  -3   7   3   14.77    4.46
  -3   7   2   72.25    8.59
  -3   7   1   -2.68    2.93
  -3   7   0    1.81    2.72
  -3   7   0    5.18    2.50
   3   7   0    2.29    2.40
   3  -7   1    8.83    2.09
  -3   7  -1   10.38    3.33
  -3   7  -1    5.02    2.70
   3   7   1    7.41    2.71
   3   7   2   74.19    3.71
   3   7   2   86.89    9.14
  -3   7  -2   86.88    9.75
  -3   7  -2   95.12    9.40
   3  -7   2   89.38    6.61
  -3   7  -3    4.66    2.69
   3  -7   3    5.65    2.11
  -3   7  -3    8.95    3.39
   3   7   3    6.42    3.56
   3   7   3    5.58    1.58
  -3   7  -4  109.14   10.93
   3   7   4   99.32    9.77
   3   7   4  106.10    6.55
  -3   7  -4  104.97    9.97
   3  -7   4  105.65    8.28
  -3   7  -5    9.71    3.50
   3   7   5   14.77    4.15
   3  -7   5   17.58    3.71
   3   7   5   17.12    3.19
  -3   7  -5   11.02    4.32
   3  -7   6   48.64    6.41
  -3   7  -6   37.05    6.38
   3   7   6   41.30    5.14
  -3   7  -6   51.85    7.39
   3   7   6   38.35    6.19
   3  -7   7   -1.85    1.92
  -3   7  -7   -2.78    2.97
  -3   7  -7    8.59    3.91
   3   7   7    5.83    2.80
  -3   7  -8  134.95   12.39
   3  -7   8  137.17   11.31
  -3   7  -8  136.78   11.89
   3   7   8  122.61    9.55
   3  -7   9   -0.03    2.43
  -3   7  -9    0.54    2.70
   3  -7  10   -1.68    2.61
  -3   7 -10   -0.90    2.39
  -3   7 -10   -7.26    3.99
   3  -7  11   26.80    5.89
  -3   7 -11   26.13    5.82
  -3   7 -11   26.42    5.80
   3  -7  12   18.02    5.36
  -3   7 -12   28.66    6.41
  -3   7 -12   25.39    5.91
   3  -7  13   43.82    8.08
  -3   7 -13   42.39    7.43
   3  -7  14   49.59    8.71
  -3   7 -14   58.57    9.14
   3  -7  15   -3.38    4.85
   3  -7  16   57.02   10.08
   3  -7  17    1.75    4.38
   3  -7  18    4.54    4.10
   3  -7  19   10.01    5.25
  -3   8  18    2.99    5.54
  -3   8  17   33.17    8.48
   3   8 -16    7.97    4.81
  -3   8  16   22.92    6.99
  -3   8  15   46.62    9.27
   3   8 -15   39.83    8.93
  -3   8  14    4.39    5.08
   3   8 -14    1.94    4.07
  -3   8  13   36.68    7.58
   3   8 -13   25.58    7.18
  -3   8  12   32.13    7.28
   3   8 -12   28.01    6.74
  -3   8  11    0.24    3.43
   3   8 -11    0.09    2.95
  -3   8  10    9.84    4.80
   3   8 -10    4.59    4.40
  -3   8   9   55.85    8.72
   3   8  -9   69.28   10.02
   3   8  -8    5.35    3.49
  -3   8   8    0.38    3.87
  -3   8   7  105.50   11.41
  -3   8   6   42.34    7.50
  -3   8   5    1.81    2.83
  -3   8   4    8.16    4.30
  -3   8   3  105.35   10.68
  -3   8   2   45.32    7.12
   3   8  -2   58.39    8.68
  -3   8   1    9.77    3.85
   3   8  -1   10.37    3.92
   3   8   0   45.79    7.23
  -3   8   0   36.94    6.45
  -3   8  -1   51.64    7.53
  -3   8  -1   44.86    7.66
  -3   8  -2    4.00    2.94
   3   8   2    3.09    2.80
  -3   8  -2    0.74    2.24
   3   8   3  144.87   12.58
  -3   8  -3  114.27   11.89
  -3   8  -3  126.73   11.55
  -3   8  -4   13.55    4.34
   3  -8   4   27.24    4.58
   3   8   4   26.48    6.29
  -3   8  -4   30.62    6.79
   3   8   5  110.25   10.89
  -3   8  -5  100.85   10.15
  -3   8  -5  133.15   13.06
   3  -8   5  100.78    8.76
   3  -8   6   17.58    3.93
   3   8   6   22.01    5.23
  -3   8  -6   11.73    4.72
  -3   8  -6   16.65    4.85
   3  -8   7    1.23    2.15
  -3   8  -7    5.39    3.19
  -3   8  -7    2.89    3.71
   3  -8   8   10.89    4.55
  -3   8  -8    7.14    3.85
   3   8   8    9.99    3.49
  -3   8  -8    6.80    3.15
   3  -8   9   85.99    9.99
  -3   8  -9   93.97   11.34
   3   8   9   76.77    8.43
  -3   8  -9   66.83    9.16
  -3   8 -10   63.75    9.47
   3  -8  10   47.32    7.97
  -3   8 -10   66.54    9.03
   3   8  10   43.12    6.61
  -3   8 -11   11.07    4.96
   3  -8  11   11.86    4.22
  -3   8 -11    5.10    3.01
   3   8  11   16.20    4.76
   3  -8  12    8.94    4.91
  -3   8 -12    6.26    3.54
   3  -8  13   22.07    5.78
  -3   8 -13   13.91    5.10
   3   8  13   18.85    4.91
  -3   8 -13   21.50    5.75
   3  -8  14   -0.21    3.67
  -3   8 -14    7.92    5.14
  -3   8 -14   -5.46    4.10
   3   8  14    6.89    4.55
   3  -8  15   23.06    6.54
  -3   8 -15   32.65    7.26
   3   8  15   35.55    7.39
   3  -8  16   -5.69    4.39
  -3   8 -16   -4.30    4.26
   3   8  16    1.82    3.61
   3  -8  17    0.26    3.97
   3   8  17    5.39    4.09
   3  -8  18   -2.31    4.79
   3   8  18    3.32    4.25
   3   8  19   17.40    6.28
  -3   9  16   19.26    7.04
  -3   9  15   57.18   11.02
   3   9 -15   56.68   11.08
  -3   9  14   22.36    7.46
   3   9 -14   12.86    6.63
  -3   9  13   -3.16    4.29
   3   9 -13    3.30    3.60
  -3   9  12    9.39    4.33
   3   9 -12   22.13    7.07
   3   9 -11    2.86    3.67
  -3   9  11    8.78    3.65
  -3   9  10    1.79    4.24
   3   9 -10   -4.85    4.69
   3   9  -9   10.82    4.91
  -3   9   9   13.83    5.19
  -3   9   8   29.68    6.74
   3   9  -8   33.15    7.74
  -3   9   7    3.47    3.23
  -3   9   6    4.66    3.36
  -3   9   5  113.81   11.92
  -3   9   4    7.14    3.39
   3   9  -4   10.13    4.40
  -3   9   3    1.05    2.86
   3   9  -3   -0.58    2.97
  -3   9   2   34.96    6.99
   3   9  -2   49.43    8.59
   3   9  -1   65.15    9.76
  -3   9   1   55.89    8.38
  -3   9   0   22.15    5.98
   3   9   0   26.15    6.70
  -3   9  -1   18.04    4.71
   3   9   1   17.20    5.20
  -3   9  -1   12.78    5.29
  -3   9  -2    2.83    3.62
  -3   9  -2    4.01    2.86
  -3   9  -3    0.39    3.08
  -3   9  -3    0.64    3.62
   3   9   3    1.69    2.94
  -3   9  -4   47.71    8.83
   3   9   4   40.89    7.61
  -3   9  -4   38.19    7.08
   3   9   5   49.14    8.34
  -3   9  -5   68.79   10.52
  -3   9  -5   56.06    8.20
  -3   9  -6    4.77    4.52
  -3   9  -6   12.68    5.49
  -3   9  -7  106.25   12.78
  -3   9  -7   83.96    9.91
  -3   9  -8   44.71    8.77
  -3   9  -9   17.10    5.99
  -3   9 -10   22.19    6.21
   3  -9  11   52.96    8.84
  -3   9 -11   57.40   10.72
  -3   9 -12    1.39    4.09
   3  -9  12    1.42    3.58
  -3   9 -13   10.46    4.54
   3  -9  13   13.31    5.41
   3  -9  14    9.83    4.74
  -3   9 -14    5.02    3.71
  -3   9 -15    0.67    3.95
   3  -9  15    4.76    4.58
   3  -9  16   16.86    6.26
  -3   9 -16    8.24    5.13
  -3  10  14   -7.93    6.37
  -3  10  13   -1.78    4.73
  -3  10  12   19.02    7.09
   3  10 -12   14.36    5.85
  -3  10  11   -5.68    4.86
   3  10 -11    4.49    3.52
  -3  10  10    0.85    3.41
   3  10 -10    5.87    4.11
   3  10  -9   -3.33    3.58
  -3  10   9   -1.09    3.46
  -3  10   8   -4.81    4.14
   3  10  -8   -0.24    3.05
  -3  10   7    2.50    3.27
   3  10  -7   -1.93    3.82
  -3  10   6   27.19    7.04
   3  10  -6   60.19   10.50
  -3  10   5    0.75    3.16
   3  10  -5    3.11    4.59
  -3  10   4   31.38    7.26
   3  10  -4   41.98    9.11
   3  10  -3    6.46    4.55
   3  10  -2    0.92    3.13
   3  10  -1   -0.62    3.12
   3  10   0   14.61    5.67
   3  10   1    4.58    3.73
   3  10   2    5.90    3.99
  -3  10  -2   -0.61    3.30
   3  10   3   15.72    5.30
  -3  10  -3    5.20    4.46
  -3  10  -4    3.37    3.44
   3  10   4    0.19    2.71
  -3  10  -5    3.84    3.74
  -3  10  -6   68.35   11.13
  -3  10  -7    5.90    5.17
  -3  10  -8   31.71    8.27
  -3  10  -9   13.64    5.27
  -3  10 -10    2.41    3.73
  -3  10 -11    5.63    4.76
   3  11  -9    1.31    3.47
   3  11  -8   12.71    5.91
   3  11  -7   20.91    7.16
   3  11  -6   12.53    6.23
   3  11  -5   32.25    7.64
   3  11  -2   28.20    7.44
   3  11  -1   13.67    5.68
   3  11   0    4.13    4.78
   3  11   1   15.41    5.44
   3  11   2   10.37    5.07
   3  11   3    4.68    3.83
   3  11   4   29.18    7.48
  -4   0  25    4.18    3.99
  -4   0  24   35.85    8.50
  -4   0  23   -3.10    4.53
  -4   0  22  141.08   15.47
  -4   0  21   -4.95    4.38
  -4   0  20   12.89    5.28
  -4   0  19    0.28    2.78
  -4   0  18   70.70    9.51
  -4   0  17   -5.66    3.58
  -4   0  16   51.80    7.92
  -4   0  15    4.15    3.19
  -4   0  14   23.69    4.88
  -4   0  13   -1.49    1.98
  -4   0  12  117.66   10.12
   4   0 -11    1.37    1.91
  -4   0  11    2.21    2.68
   4   0 -10 1321.46   29.41
  -4   0  10 1251.50   30.25
  -4   0   9    2.20    2.18
   4   0  -9    1.83    2.24
  -4   0   8  715.48   21.51
   4   0  -8  730.80   20.13
  -4   0   7    0.99    1.70
   4   0  -7    0.68    1.48
   4   0  -7    2.70    2.28
  -4   0   6  638.86   19.15
   4   0  -6  666.66   19.29
  -4   0   5    1.03    1.83
   4   0  -5   -0.08    1.11
  -4   0   4  281.34   12.14
   4   0  -4  298.42   12.35
   4   0  -3   -0.15    1.08
  -4   0   3   -0.20    1.29
   4   0  -2  231.10   10.66
  -4   0   2  229.60   10.80
  -4   0   1   -0.68    2.11
   4   0  -1    2.27    1.85
  -4   0   0  855.69   21.16
   4   0   0  869.13   20.90
  -4   0  -1   -1.12    2.02
   4   0   1    1.71    1.46
  -4   0  -2 2007.39   33.85
   4   0   2 2032.94   33.63
  -4   0  -3   -2.30    2.51
   4   0   3    0.25    1.37
   4   0   3    0.48    0.58
  -4   0  -4  631.62   20.02
   4   0   4  689.46   20.85
  -4   0  -5    0.51    2.04
  -4   0  -6 2332.27   41.18
  -4   0  -7    2.81    2.77
  -4   0  -8   39.56    5.90
  -4   0  -9   -0.31    2.51
  -4   0 -10  160.42   12.37
  -4   0 -11    1.75    2.98
   4   0  12  600.40   23.91
  -4   0 -12  587.68   24.96
   4   0  13    7.12    4.05
   4   0  14  108.98   11.07
   4   0  15   -0.22    3.25
   4   0  16  237.15   17.12
   4   0  17   -5.57    3.93
   4   0  18  150.82   14.30
   4   0  19   -7.07    4.41
   4   0  20   22.01    6.15
   4   0  21    2.13    2.91
   4   0  22   35.36    8.33
   4   0  23    2.20    3.80
  -4  -1  25    2.26    3.69
  -4   1  24    3.79    4.35
  -4  -1  24    6.76    4.99
  -4   1  23   29.04    7.62
  -4  -1  23   25.46    7.33
  -4   1  22   16.66    5.97
  -4  -1  22    2.05    3.52
  -4   1  21   99.06   12.60
  -4  -1  21  114.17   13.16
  -4   1  20    5.24    4.86
  -4  -1  20   -6.44    4.06
  -4   1  19    5.06    3.71
  -4  -1  19    5.89    3.91
  -4   1  18    2.82    3.87
  -4  -1  18   -2.09    2.82
  -4   1  17   39.08    7.00
  -4  -1  17   41.14    7.20
  -4   1  16   10.77    4.54
  -4  -1  16    5.69    3.91
  -4   1  15   40.16    6.89
  -4  -1  15   36.68    6.21
  -4   1  14   73.84    8.94
  -4  -1  14   74.07    8.43
   4   1 -13   25.29    4.96
  -4   1  13   28.66    5.67
  -4  -1  13   34.42    5.76
   4   1 -12  286.86   15.51
  -4   1  12  282.11   16.01
  -4  -1  12  276.75   14.69
  -4   1  11   52.66    6.90
  -4  -1  11   57.62    6.52
   4   1 -11   60.95    7.29
  -4   1  10    2.09    2.45
  -4  -1  10   -0.08    1.71
   4   1 -10    5.39    3.07
  -4  -1   9  142.30    9.50
  -4   1   9  157.31   10.96
   4  -1  -9  144.56    8.72
   4   1  -9  156.80   10.53
   4  -1  -9  149.61    9.29
   4   1  -8  273.78   13.29
  -4  -1   8  249.17   12.13
  -4   1   8  271.89   14.01
   4  -1  -8  276.32   11.55
   4  -1  -8  257.17   11.54
  -4  -1   7   63.70    5.86
  -4   1   7   57.91    6.37
   4  -1  -7   54.76    5.01
  -4  -1   6  255.52   11.32
  -4   1   6  216.07   11.86
   4  -1  -6  239.81    9.66
   4   1  -6  230.28   10.70
  -4  -1   5  585.69   16.75
  -4   1   5  597.30   19.35
   4  -1  -5  587.36   18.80
   4   1  -5  601.00   16.67
   4  -1  -4   20.59    3.73
   4   1  -4   20.68    3.28
  -4  -1   4   18.28    3.11
  -4   1   4   20.99    3.82
  -4   1   3   62.09    6.17
   4   1  -3   57.64    4.98
   4  -1  -3   52.91    5.54
  -4  -1   3   52.78    4.74
  -4  -1   2 1621.04   26.91
   4   1  -2 1647.03   26.54
   4  -1  -2 1636.76   30.28
  -4   1   2 1575.39   30.18
  -4   1   1  993.84   23.93
   4   1  -1  981.97   20.52
   4  -1  -1 1021.38   23.92
  -4  -1   1 1032.81   21.71
   4  -1   0  669.30   19.50
   4   1   0  657.90   17.24
  -4  -1   0  654.05   17.54
  -4   1   0  652.16   19.53
  -4  -1  -1 2003.93   31.55
  -4   1  -1 2060.54   35.45
   4   1   1 2050.37   31.18
   4  -1   1 2104.76   34.95
   4  -1   2  377.42    9.52
  -4  -1  -2  358.97   13.73
  -4   1  -2  380.42   15.36
   4   1   2  391.62   14.17
   4  -1   2  391.09   15.44
  -4   1  -3    0.01    2.05
  -4  -1  -3    4.62    1.97
   4  -1   3    4.19    1.12
   4   1   3    0.90    1.74
  -4  -1  -4  504.29   17.64
  -4   1  -4  529.64   19.11
   4   1   4  540.73   18.08
  -4  -1  -5  617.72   20.08
  -4   1  -5  595.84   20.73
   4   1   5  662.48   20.67
  -4   1  -6    7.07    2.94
  -4  -1  -6   11.85    3.04
  -4   1  -7  314.75    7.34
  -4  -1  -7  327.56   15.42
  -4   1  -7  330.06   16.24
  -4   1  -8  561.44   10.34
  -4  -1  -8  589.55   21.63
  -4   1  -8  553.46   21.73
  -4  -1  -9   10.67    3.41
  -4   1  -9   17.28    4.52
  -4  -1 -10  208.00    4.63
  -4  -1 -10  225.76   14.26
  -4   1 -10  238.72   15.22
   4  -1  11  407.18   19.20
  -4   1 -11  395.75   19.99
   4  -1  12   63.66    8.63
  -4   1 -12   50.28    7.50
   4  -1  13  212.22   14.82
  -4   1 -13  200.24   15.32
   4  -1  14  165.07   13.61
   4   1  14  159.37   13.07
   4  -1  15  165.47   14.04
   4   1  15  171.93   13.93
   4  -1  16   70.30    9.84
   4   1  16   60.72    8.71
   4  -1  17  146.97   14.21
   4   1  17  117.53   12.06
   4  -1  18    7.20    4.70
   4   1  18    7.47    4.17
   4  -1  19   35.05    7.08
   4   1  19   38.57    7.75
   4  -1  20   62.65   10.47
   4   1  20   57.24    9.62
   4  -1  21   -4.38    3.70
   4   1  21    7.12    4.58
   4   1  22    1.00    4.17
   4  -1  22    8.44    5.47
   4  -1  23   99.78   13.46
   4   1  23   80.42   12.39
  -4  -2  26    1.30    4.63
  -4  -2  25   52.68   10.30
  -4   2  24   -3.31    4.46
  -4  -2  24    3.94    3.32
  -4   2  23   16.23    5.74
  -4  -2  23   28.77    7.57
  -4   2  22    6.23    4.37
  -4  -2  22    8.91    4.71
  -4   2  21   50.13   10.14
  -4  -2  21   38.53    8.22
  -4   2  20    3.91    3.76
  -4  -2  20   10.59    5.30
  -4   2  19  385.63   23.71
  -4  -2  19  335.74   20.29
  -4   2  18   34.79    7.64
  -4  -2  18   43.19    7.33
  -4   2  17   29.92    6.90
  -4  -2  17   30.92    6.19
  -4   2  16   45.58    7.89
  -4  -2  16   50.52    7.33
  -4   2  15  295.82   18.68
  -4  -2  15  274.87   15.88
   4   2 -15  299.45   18.30
  -4   2  14   16.79    4.85
  -4  -2  14    8.59    3.22
   4   2 -14   12.08    4.11
   4   2 -13  473.50   21.38
  -4   2  13  458.06   21.85
  -4  -2  13  457.47   18.83
  -4   2  12    3.46    3.06
  -4  -2  12    2.83    2.04
   4   2 -12    2.39    2.45
   4  -2 -11   37.43    4.55
  -4   2  11   35.66    6.09
  -4  -2  11   35.02    4.99
   4   2 -11   36.74    5.88
   4  -2 -10   32.42    4.17
  -4   2  10   30.89    5.66
  -4  -2  10   32.08    4.70
   4   2 -10   31.09    5.56
   4  -2  -9  715.49   18.35
  -4   2   9  704.21   24.14
  -4  -2   9  687.78   19.63
   4   2  -9  716.75   23.59
   4  -2  -8    0.13    1.14
  -4   2   8    0.70    2.57
  -4  -2   8    3.76    2.12
  -4  -2   7  709.34   18.23
  -4   2   7  701.28   22.94
  -4  -2   6  203.71    9.44
  -4   2   6  178.91   11.48
   4  -2  -6  198.81    7.77
  -4  -2   5  101.86    6.48
  -4   2   5  100.60    8.48
   4   2  -5   95.82    6.23
   4  -2  -5   97.87    5.05
  -4   2   4   86.52    7.84
   4   2  -4   84.71    5.70
   4  -2  -4   89.33    4.51
  -4  -2   4   81.23    5.62
  -4   2   3 2228.50   37.96
   4   2  -3 2183.84   27.73
  -4  -2   3 2194.05   29.06
   4   2  -2  246.55    9.33
  -4  -2   2  255.06    9.93
  -4   2   2  244.70   12.70
   4   2  -1  696.39   16.03
  -4   2   1  695.91   21.16
  -4  -2   1  695.67   16.55
   4  -2   0  190.90    8.85
  -4  -2   0  184.55    8.80
   4   2   0  179.94    8.46
  -4   2   0  177.61   10.78
   4  -2   1   63.72    4.96
  -4   2  -1   56.62    6.33
  -4  -2  -1   62.39    5.34
   4   2   1   65.63    5.30
   4  -2   2   96.18    5.97
  -4  -2  -2   93.59    6.76
  -4   2  -2   94.69    8.07
   4   2   2  101.46    6.97
  -4  -2  -3  670.49   18.74
  -4   2  -3  702.21   22.21
   4   2   3  758.66   19.73
   4   2   4  341.83    7.75
  -4  -2  -4  330.19   13.91
  -4   2  -4  356.22   16.27
   4   2   4  360.84   14.43
  -4  -2  -5  225.22   11.76
  -4   2  -5  201.88    8.01
  -4   2  -5  219.62   13.02
   4   2   5  233.30   11.96
  -4   2  -6  183.95    7.66
  -4  -2  -6  171.18   10.59
  -4   2  -6  187.79   12.31
  -4   2  -7   35.62    3.55
  -4  -2  -7   35.87    5.19
  -4   2  -7   40.19    6.04
  -4  -2  -8   15.66    3.84
  -4   2  -8   15.00    2.39
  -4   2  -8   17.52    4.27
   4  -2   9  505.26   20.48
  -4   2  -9  522.30   22.18
   4  -2  10  112.75   10.55
  -4   2 -10  112.74   10.75
  -4   2 -11  122.91   11.47
   4  -2  11  113.04   10.42
   4  -2  12   26.28    5.68
  -4   2 -12   18.01    4.64
  -4  -2 -12   15.26    2.03
  -4  -2 -13   17.34    2.38
   4  -2  13   30.43    5.86
  -4   2 -13   18.63    5.17
   4   2  14    5.09    3.26
  -4   2 -14    1.07    3.28
   4  -2  14    0.70    2.78
   4  -2  15   13.09    4.75
   4   2  15   15.57    4.60
   4  -2  16   -0.53    2.75
   4   2  16    5.53    4.16
   4  -2  17    0.63    2.72
   4   2  17   -1.79    3.18
   4  -2  18    3.28    4.50
   4   2  18    2.63    2.99
   4   2  19   51.11    8.76
   4  -2  19   61.25   10.00
   4  -2  20    5.24    4.35
   4   2  20    5.11    4.49
   4  -2  21   51.60    9.71
   4   2  21   56.91    9.29
   4  -2  22    1.54    4.38
   4   2  22    5.82    4.79
   4   2  23    0.47    3.33
   4   2  24    3.03    4.11
  -4  -3  25    6.12    5.28
  -4  -3  24   23.33    6.80
  -4   3  23   20.13    7.59
  -4  -3  23   16.91    5.83
  -4   3  22   12.50    5.74
  -4  -3  22   12.98    5.27
  -4   3  21   54.11   10.16
  -4  -3  21   35.60    7.23
  -4   3  20  160.63   16.26
  -4  -3  20  141.04   13.34
  -4   3  19    0.19    3.49
  -4  -3  19    7.58    4.30
  -4   3  18   90.40   11.88
  -4  -3  18   79.34    9.49
  -4   3  17    5.27    3.26
  -4  -3  17    1.00    3.08
  -4   3  16   46.91    8.49
  -4  -3  16   54.95    7.34
   4   3 -16   60.06    9.35
  -4   3  15    0.49    2.86
  -4  -3  15    1.00    2.65
   4   3 -15    0.57    2.57
   4   3 -14  243.34   16.58
  -4   3  14  223.36   16.28
  -4  -3  14  214.43   13.01
  -4   3  13    6.90    3.20
  -4  -3  13   15.66    3.60
   4   3 -13   16.43    4.53
   4   3 -12  181.82   13.64
   4  -3 -12  193.18   10.01
  -4   3  12  176.05   13.70
  -4  -3  12  190.97   11.25
   4  -3 -11   56.43    5.18
  -4   3  11   47.91    7.17
  -4  -3  11   47.86    5.54
   4   3 -11   47.26    6.91
  -4   3  10  206.47   14.09
   4  -3 -10  236.87   10.07
  -4  -3  10  222.77   11.10
   4   3 -10  261.77   15.38
   4  -3  -9    8.04    2.07
  -4   3   9   10.32    3.81
  -4  -3   9   10.29    2.74
   4   3  -9   18.60    4.75
  -4  -3   8  816.31   18.95
  -4   3   8  758.39   25.65
   4  -3  -8  781.13   16.95
  -4  -3   7    1.23    1.41
   4  -3  -7   -1.79    1.51
  -4   3   7    0.39    2.67
  -4   3   6   50.82    6.63
  -4  -3   6   63.90    4.85
  -4   3   5   43.41    6.20
  -4  -3   5   44.95    3.85
  -4   3   4  102.63    8.94
   4   3  -4   89.19    5.17
  -4  -3   4  114.92    6.06
  -4   3   3  396.31   17.12
   4   3  -3  395.45   10.39
  -4  -3   3  406.60   11.23
   4   3  -2  478.47   11.60
  -4  -3   2  471.70   12.12
  -4   3   2  484.47   18.75
   4  -3  -1  269.60   12.19
  -4  -3   1  243.02    8.89
   4   3  -1  249.39    8.72
  -4   3   1  251.60   13.53
   4  -3   0  405.09   14.57
  -4  -3   0  426.88   12.34
   4   3   0  426.28   12.02
  -4   3   0  413.28   17.26
   4  -3   1   73.56    6.13
  -4  -3  -1   69.82    5.31
  -4   3  -1   65.47    7.15
   4   3   1   71.61    5.33
   4  -3   2  235.32   10.58
  -4  -3  -2  230.34   10.01
   4   3   2  247.13   10.46
  -4   3  -2  212.83   12.84
  -4   3  -3   47.30    6.32
  -4  -3  -3   57.93    5.42
   4   3   3   53.41    5.20
   4   3   4  665.43   14.58
  -4  -3  -4  683.75   18.97
  -4   3  -4  722.40   17.99
   4   3   4  725.54   19.88
  -4   3  -4  687.01   23.34
   4   3   5  146.05    6.64
  -4   3  -5  159.75    8.53
  -4  -3  -5  156.80    9.57
   4   3   5  163.29    9.97
  -4   3  -5  164.39   11.73
   4  -3   6    2.38    1.95
  -4   3  -6    5.92    2.15
  -4   3  -6    3.11    2.00
   4  -3   7   96.90    8.69
  -4   3  -7   81.70    6.17
  -4   3  -7   82.83    8.68
   4  -3   8  193.46   12.52
  -4   3  -8  189.08    9.45
  -4   3  -8  178.32   13.23
   4  -3   9    6.71    3.52
  -4   3  -9    3.44    1.74
  -4   3  -9    1.36    2.41
   4  -3  10  450.27   20.47
  -4   3 -10  447.68   21.51
   4  -3  11   76.32    8.87
  -4   3 -11   81.79    9.85
   4  -3  12   36.77    6.48
  -4   3 -12   22.53    5.27
   4  -3  13  106.96   10.94
  -4   3 -13  120.51   12.11
  -4   3 -14  167.58   14.75
   4  -3  14  172.00   14.44
   4  -3  15    1.69    2.96
   4   3  15    2.54    2.63
  -4   3 -15    2.70    3.77
   4  -3  16  103.58   11.86
   4   3  16  108.16   11.28
   4  -3  17   70.92    9.99
   4   3  17   86.29   10.47
   4  -3  18   21.47    6.15
   4   3  18   20.15    6.00
   4  -3  19    9.22    6.05
   4   3  19   11.05    4.70
   4  -3  20   60.74   10.26
   4   3  20   63.02    9.64
   4  -3  21    2.12    3.76
   4   3  21    1.91    3.03
   4  -3  22   15.27    6.92
   4   3  22   16.09    6.29
   4   3  23    5.24    5.05
   4   3  24    6.02    4.42
  -4   4  22   93.55   13.73
  -4   4  21   17.55    6.80
  -4   4  20    4.92    4.56
  -4  -4  20   18.07    5.46
  -4   4  19   56.18   10.36
  -4  -4  19   55.45    8.05
  -4   4  18   15.25    5.94
  -4  -4  18   19.17    5.08
  -4   4  17   23.06    6.88
  -4  -4  17   33.97    6.07
   4   4 -17   22.23    6.65
  -4   4  16   92.42   11.69
  -4  -4  16   94.08    9.23
   4   4 -16   85.35   11.22
  -4   4  15   51.32    8.67
  -4  -4  15   48.34    6.46
   4   4 -15   53.75    8.90
  -4   4  14   12.47    4.63
   4   4 -14   15.20    4.91
  -4  -4  14   12.86    3.38
  -4   4  13   17.89    5.24
  -4  -4  13   11.12    3.20
   4   4 -13    7.74    3.77
   4   4 -12  249.52   16.54
  -4   4  12  196.82   15.39
  -4  -4  12  225.14   11.58
  -4   4  11   20.84    5.33
  -4  -4  11    9.87    2.66
   4   4 -11   18.52    5.42
   4  -4 -10  244.90    8.93
  -4   4  10  264.44   16.58
  -4  -4  10  270.82   11.29
   4   4 -10  262.35   16.34
   4  -4  -9  123.45    5.97
  -4  -4   9  131.05    7.32
  -4   4   9  109.73   10.86
   4  -4  -8   48.19    3.58
  -4   4   8   55.67    7.70
  -4  -4   8   52.91    4.38
   4  -4  -7   34.32    2.95
  -4  -4   7   40.07    3.56
  -4   4   7   30.92    5.79
  -4   4   6  157.27   12.05
  -4  -4   6  158.95    6.50
  -4  -4   5   21.14    2.21
  -4   4   5   18.19    4.68
  -4  -4   4    9.37    1.53
  -4   4   4   13.39    3.75
  -4   4   3    3.10    2.62
  -4  -4   3    2.06    0.80
   4   4  -2   41.15    2.70
  -4  -4   2   34.53    2.65
  -4   4   2   42.55    5.89
  -4   4   1    1.82    2.73
  -4  -4   1    2.47    1.00
   4   4  -1    1.73    0.76
  -4  -4   0  219.69    7.84
   4   4   0  225.29    7.88
  -4   4   0  213.52   13.12
  -4   4  -1   12.28    3.85
   4   4   1   12.17    2.17
   4   4   2  104.97    6.60
  -4   4  -2  101.61    9.21
   4  -4   2   99.07    5.06
   4  -4   2   97.04    7.22
   4   4   3  368.01   13.29
  -4   4  -3  391.95   15.23
   4   4   3  399.95   13.67
  -4   4  -3  378.54   17.83
   4  -4   3  385.82   11.22
   4  -4   3  389.16   14.73
   4  -4   4  166.09   10.16
   4   4   4  167.73    8.87
  -4   4  -4  163.35    9.87
   4   4   4  170.31    9.72
  -4   4  -4  158.64   11.85
   4  -4   4  163.16    8.23
   4  -4   5  120.75    9.08
   4   4   5  121.89    7.52
  -4   4  -5  133.01    8.97
   4   4   5  138.78    9.10
  -4   4  -5  116.01   10.40
   4  -4   5  127.31    7.78
  -4   4  -6  327.24   13.96
  -4   4  -6  316.18   17.06
   4  -4   6  304.88   14.92
   4  -4   6  329.40   13.54
  -4   4  -7    0.81    1.67
   4  -4   7    3.33    2.60
  -4   4  -7    2.94    2.57
  -4   4  -8   28.92    4.42
   4  -4   8   22.37    4.76
  -4   4  -8   25.57    5.46
   4  -4   9   16.22    3.99
  -4   4  -9   19.99    4.78
  -4   4  -9   12.65    2.98
   4  -4  10   51.66    7.37
  -4   4 -10   50.46    5.89
  -4   4 -10   54.71    7.91
   4  -4  11   83.12    9.31
  -4   4 -11   96.30   10.80
   4  -4  12  287.46   17.61
  -4   4 -12  270.08   18.00
   4  -4  13   28.08    6.33
  -4   4 -13   30.10    6.99
   4  -4  14   54.34    8.91
  -4   4 -14   67.35    9.70
   4  -4  15  171.13   15.09
  -4   4 -15  166.56   15.36
   4  -4  16   92.73   11.38
   4   4  16  100.23   10.88
   4   4  17   15.46    5.00
   4  -4  17   13.25    5.77
   4  -4  18  119.41   13.56
   4   4  18  133.46   13.31
   4  -4  19    7.43    4.77
   4   4  19    7.11    4.21
   4  -4  20    8.10    4.21
   4   4  20    4.70    3.54
   4  -4  21   20.88    6.71
   4   4  21   22.22    6.14
   4   4  22   16.82    6.26
   4   4  23    1.13    3.46
   4   4  24   15.98    5.97
  -4   5  21   67.96   12.04
  -4   5  20    9.30    5.15
  -4   5  19    4.54    5.30
  -4   5  18    5.65    4.59
  -4   5  17  129.71   14.64
   4   5 -17  164.07   16.20
  -4   5  16   16.96    5.53
   4   5 -16   34.19    7.56
   4   5 -15  129.15   13.57
  -4   5  15  117.56   13.14
  -4   5  14    1.65    2.87
  -4  -5  14    0.56    1.57
   4   5 -14    2.73    4.01
  -4   5  13    2.34    3.38
  -4  -5  13    0.82    1.48
   4   5 -13    1.38    3.03
  -4   5  12   -2.54    3.75
  -4  -5  12    2.18    1.84
   4   5 -12   -2.26    2.98
  -4   5  11   78.50    9.99
  -4  -5  11   98.59    6.52
   4   5 -11  106.75   11.25
  -4   5  10   50.75    8.10
  -4  -5  10   59.27    4.67
   4   5 -10   61.32    8.78
  -4  -5   9   49.56    3.92
  -4   5   9   44.04    7.37
  -4  -5   8   25.50    2.48
  -4  -5   8   26.98    2.53
  -4   5   8   26.61    5.51
  -4  -5   7   98.37    3.66
  -4  -5   7  101.86    3.63
  -4   5   6   -1.81    2.99
   4  -5  -5  303.56    5.70
   4  -5  -5  353.26    5.74
   4  -5  -4    4.96    1.19
  -4   5   4    5.90    3.06
   4  -5  -3   74.21    4.10
  -4   5   3   68.68    8.15
   4  -5  -2    6.00    1.55
  -4   5   2    2.76    2.06
   4  -5  -1  110.55    6.27
  -4   5   1  114.60   10.12
   4  -5   0   19.45    3.05
  -4   5   0   26.21    5.27
   4   5   0   27.49    2.21
   4  -5   1  210.41    9.84
  -4   5  -1  197.78   13.59
   4   5   1  227.42    7.72
   4   5   2    8.08    2.25
  -4   5  -2    9.73    3.52
   4  -5   2    9.15    2.49
   4   5   3   -0.89    1.27
  -4   5  -3   -1.49    2.81
   4  -5   3   -0.16    1.46
  -4   5  -3   -4.23    3.13
   4   5   3    0.50    1.81
   4   5   4    0.40    1.98
  -4   5  -4   -2.47    3.20
   4  -5   4   -0.86    1.69
   4   5   4    2.06    1.98
  -4   5  -4   -2.56    2.93
   4  -5   5  297.86   14.37
   4   5   5  309.69   13.72
  -4   5  -5  289.35   14.70
   4   5   5  350.89   14.31
  -4   5  -5  306.19   17.39
   4  -5   5  299.03   12.13
   4  -5   6    7.38    3.36
   4   5   6    4.24    2.36
  -4   5  -6    4.74    3.03
   4  -5   6    2.26    1.61
  -4   5  -6    6.81    3.75
   4  -5   7  490.82   19.79
  -4   5  -7  500.95   19.40
  -4   5  -7  472.15   21.83
  -4   5  -8  287.04   14.90
   4  -5   8  290.50   15.98
  -4   5  -8  289.84   17.57
  -4   5  -9   28.45    5.08
  -4   5  -9   22.96    5.37
   4  -5   9   30.89    5.51
   4  -5  10   37.83    6.53
  -4   5 -10   45.20    7.80
  -4   5 -10   39.57    5.77
   4  -5  11  105.29   10.79
  -4   5 -11  120.83   10.17
  -4   5 -11  124.76   12.47
   4  -5  12    1.58    2.83
  -4   5 -12    3.28    3.76
   4  -5  13  116.91   12.14
  -4   5 -13  102.26   11.77
   4  -5  14    7.15    3.87
  -4   5 -14    4.25    3.65
   4  -5  15    1.77    3.19
  -4   5 -15    4.92    3.65
   4   5  16    5.14    3.70
  -4   5 -16    0.55    3.84
   4  -5  16    4.61    4.61
   4  -5  17  126.17   13.96
   4   5  17  100.67   11.11
   4  -5  18   -5.17    3.91
   4   5  18    1.49    3.49
   4  -5  19   40.04    8.84
   4   5  19   29.82    6.72
   4  -5  20   12.22    6.11
   4   5  20    7.08    4.31
   4   5  21    8.14    4.32
   4   5  22    0.63    3.09
  -4   6  20   -0.32    3.92
  -4   6  19    6.76    5.46
  -4   6  18   32.59    8.60
   4   6 -18   38.68    8.93
  -4   6  17   24.18    7.01
   4   6 -17   -4.13    3.18
  -4   6  16   93.05   12.62
   4   6 -16   65.79   10.52
  -4   6  15   53.13    9.36
   4   6 -15   37.31    7.80
  -4   6  14    1.71    3.43
   4   6 -14    7.13    4.15
  -4   6  13   50.66    8.84
   4   6 -13   61.09    9.52
  -4   6  12  136.85   13.75
   4   6 -12  138.26   13.84
  -4   6  11   18.43    6.19
   4   6 -11   26.56    6.33
  -4   6  10   99.94   11.53
   4   6 -10  115.57   12.28
  -4   6   9    3.14    2.57
  -4   6   8   69.67    9.27
  -4   6   7   21.37    5.68
  -4   6   6  277.08   17.41
  -4   6   5    8.49    3.64
  -4   6   4    7.90    3.20
  -4   6   3  247.15   15.72
   4  -6  -3  208.01    4.64
   4  -6  -2   12.70    1.80
  -4   6   2    9.48    3.94
   4  -6  -1  126.18    6.16
  -4   6   1   93.05    9.37
   4  -6   0   81.86    5.58
  -4   6   0   69.79    8.76
   4  -6   1   45.05    4.61
  -4   6  -1   40.92    6.47
   4   6   1   39.91    2.32
   4   6   1   38.84    2.51
  -4   6  -2   10.40    3.88
   4   6   2    8.04    1.82
  -4   6  -2   12.82    4.23
   4  -6   2    8.39    2.30
   4   6   2    7.90    2.60
   4   6   3   24.42    3.26
   4   6   3   26.76    4.56
  -4   6  -3   29.29    5.79
   4  -6   3   30.34    4.27
  -4   6  -3   22.31    4.77
   4   6   4   41.77    4.62
  -4   6  -4   31.33    5.79
   4  -6   4   35.47    4.92
   4   6   4   37.51    5.71
  -4   6  -4   44.76    6.77
  -4   6  -5   56.38    8.09
  -4   6  -5   69.12    8.09
   4   6   5   67.17    7.28
   4   6   5   55.68    5.93
   4  -6   5   70.20    7.26
   4  -6   6   58.66    6.98
   4   6   6   37.62    5.71
  -4   6  -6   47.57    6.88
  -4   6  -6   37.89    6.88
   4  -6   7    2.10    2.38
  -4   6  -7   -0.53    2.84
  -4   6  -7    4.51    2.96
   4  -6   8    1.81    2.67
  -4   6  -8    1.13    2.22
  -4   6  -8    0.01    2.49
  -4   6  -9   52.34    7.39
   4  -6   9   60.21    7.78
  -4   6  -9   66.22    8.74
  -4   6 -10   44.12    6.70
  -4   6 -10   33.03    6.73
   4  -6  10   27.99    5.73
   4  -6  11    7.58    3.62
  -4   6 -11    2.46    3.44
  -4   6 -11    1.33    2.75
   4  -6  12   73.93    9.77
  -4   6 -12   64.82    9.57
  -4   6 -12   73.15    8.74
   4  -6  13   23.89    5.94
  -4   6 -13   26.51    7.10
  -4   6 -13   17.74    4.54
   4  -6  14   12.62    4.63
  -4   6 -14   19.49    5.23
  -4   6 -14   27.36    6.74
   4  -6  15   26.92    6.67
  -4   6 -15   28.53    6.98
   4  -6  16   24.87    6.92
   4   6  16   27.21    6.21
  -4   6 -16   35.50    7.87
   4  -6  17    5.60    3.94
   4   6  17    6.35    4.44
   4  -6  18   77.36   11.73
   4   6  18   80.47   10.14
   4  -6  19   11.03    5.70
  -4   7  18   32.44    9.19
   4   7 -18   22.44    7.73
  -4   7  17    5.64    5.09
   4   7 -17   -3.34    3.66
  -4   7  16   28.69    8.19
   4   7 -16   36.25    8.42
  -4   7  15   -1.07    3.48
   4   7 -15    3.46    4.68
  -4   7  14  202.13   17.97
   4   7 -14  200.21   17.68
  -4   7  13   14.54    6.20
   4   7 -13    5.00    4.04
  -4   7  12   75.18   11.11
   4   7 -12   66.74   10.22
  -4   7  11    9.38    5.18
   4   7 -11    9.87    4.56
  -4   7  10   59.92    9.68
   4   7 -10   58.38    9.29
  -4   7   9   17.64    5.98
  -4   7   8  331.51   20.61
  -4   7   7   11.10    4.72
  -4   7   6  101.88   10.92
  -4   7   5   -2.97    3.50
  -4   7   4   13.13    5.01
  -4   7   3   -0.25    2.63
  -4   7   2   98.69   10.83
  -4   7   1    3.46    2.67
  -4   7   0   31.69    6.26
   4   7   0   43.56    6.62
   4   7   1   23.13    4.88
   4  -7   1   33.77    3.99
  -4   7  -1   26.06    5.88
   4   7   2   40.25    6.66
   4  -7   2   40.88    4.78
  -4   7  -2   28.83    5.98
  -4   7  -2   39.08    7.13
  -4   7  -3   27.87    6.01
   4  -7   3   26.76    4.24
   4   7   3   25.64    5.46
   4   7   3   17.76    2.44
  -4   7  -3   10.33    4.32
   4  -7   4  165.22   10.50
   4   7   4  174.29   12.78
  -4   7  -4  160.74   13.05
  -4   7  -4  147.68   12.93
   4   7   4  155.44    7.87
  -4   7  -5    2.83    3.20
   4  -7   5    3.02    1.89
   4   7   5   -0.20    2.28
  -4   7  -5   -4.26    3.02
  -4   7  -6    9.27    3.77
   4  -7   6   10.75    3.21
  -4   7  -6   11.05    4.20
   4   7   6    8.85    2.67
   4  -7   7    4.78    2.99
  -4   7  -7   -1.63    2.42
  -4   7  -7    0.74    2.60
   4  -7   8   66.87    8.08
  -4   7  -8   61.64    8.50
  -4   7  -8   62.72    9.05
   4  -7   9    2.39    2.67
  -4   7  -9    3.81    2.93
  -4   7  -9   -1.62    2.78
   4  -7  10   22.83    5.67
  -4   7 -10   19.69    5.03
  -4   7 -10   20.55    5.47
  -4   7 -11    5.99    3.97
   4  -7  11    4.99    2.82
  -4   7 -11    3.97    3.59
  -4   7 -12   -1.33    2.90
   4  -7  12   -1.65    2.79
  -4   7 -12    5.97    4.02
   4  -7  13   28.77    6.51
  -4   7 -13   35.10    6.98
  -4   7 -13   32.99    7.18
   4  -7  14   30.27    7.41
  -4   7 -14   25.87    6.79
  -4   7 -14   21.66    5.62
   4  -7  15    2.81    4.22
  -4   7 -15   -3.99    3.66
  -4   7 -15    5.55    4.52
   4  -7  16   39.55    8.54
  -4   7 -16   31.39    7.72
  -4   7 -16   31.40    7.02
   4  -7  17   11.94    6.23
   4  -7  18    3.43    3.77
  -4   8  17   12.71    7.01
  -4   8  16   25.04    7.80
   4   8 -16   44.43    9.84
  -4   8  15    8.71    4.66
   4   8 -15   22.63    7.43
  -4   8  14    7.53    4.68
   4   8 -14   -2.89    3.74
  -4   8  13   41.68    9.14
   4   8 -13   63.96   10.57
  -4   8  12   51.40    9.83
   4   8 -12   52.49    9.75
  -4   8  11   11.83    4.73
   4   8 -11   21.06    6.61
   4   8 -10   15.41    5.81
  -4   8  10   17.69    5.86
  -4   8   9  119.03   13.35
   4   8  -9  137.52   14.35
  -4   8   8    8.70    5.29
  -4   8   7  178.70   15.65
  -4   8   6   12.82    4.95
  -4   8   5    5.21    3.70
  -4   8   4   16.42    5.11
  -4   8   3  125.60   12.51
  -4   8   2   30.07    7.15
   4   8  -1  131.21   12.78
  -4   8   1  110.79   11.84
  -4   8   0    5.38    2.67
   4   8   0   13.68    4.70
   4   8   1    5.80    3.52
  -4   8  -1   11.53    5.15
  -4   8  -2   10.95    4.13
   4   8   2   11.62    4.22
  -4   8  -3   82.29   10.09
   4   8   3  101.56   10.76
  -4   8  -3   85.59   10.48
  -4   8  -4   21.91    6.04
   4   8   4   22.59    6.12
  -4   8  -4   17.88    5.98
  -4   8  -5   58.67    8.72
  -4   8  -5   67.65    9.56
   4   8   5   47.42    7.76
   4  -8   6    3.22    2.38
  -4   8  -6    0.17    3.53
   4   8   6    4.99    3.15
  -4   8  -6    1.28    3.67
  -4   8  -7   -0.37    3.02
   4  -8   7   -3.56    2.71
  -4   8  -7   -1.08    3.23
   4  -8   8    2.81    2.52
  -4   8  -8    3.27    2.90
  -4   8  -8    6.44    4.23
   4  -8   9   30.23    6.41
  -4   8  -9   44.61    8.55
  -4   8  -9   31.95    6.73
  -4   8 -10   41.38    7.75
  -4   8 -10   28.21    6.39
   4  -8  10   39.57    7.39
   4  -8  11    3.00    3.10
  -4   8 -11    7.51    4.25
  -4   8 -11    1.95    3.73
   4  -8  12    2.82    2.79
  -4   8 -12   -0.85    3.76
  -4   8 -12    0.67    2.99
  -4   8 -13   26.70    6.15
   4  -8  13   29.41    7.54
  -4   8 -13   19.32    5.63
  -4   8 -14    1.07    3.56
   4  -8  14    5.94    4.83
  -4   8 -14    8.75    5.22
  -4   8 -15   24.79    6.51
   4  -8  15   15.27    5.57
  -4   8 -15   22.94    6.91
   4  -8  16    5.34    4.18
  -4   8 -16    4.43    4.00
   4  -8  17   -3.79    4.15
  -4   9  15   14.89    6.45
  -4   9  14   10.24    5.81
   4   9 -13   -2.59    4.25
  -4   9  13   -5.64    4.23
   4   9 -12   11.11    4.75
  -4   9  12    6.95    5.24
   4   9 -11   25.12    7.19
  -4   9  11   19.16    6.42
  -4   9  10   -0.54    3.30
   4   9 -10    7.27    4.50
  -4   9   9   17.69    5.90
   4   9  -9   10.61    5.00
  -4   9   8    9.84    4.67
  -4   9   7   -2.68    3.55
  -4   9   6   10.94    4.37
  -4   9   5   83.11   11.14
  -4   9   4    8.27    4.98
  -4   9   3   20.01    5.75
   4   9  -3   33.40    7.80
  -4   9   2   16.69    5.28
   4   9  -2   22.97    6.20
  -4   9   1   51.31    8.62
   4   9  -1   73.89   10.23
   4   9   0    3.15    3.82
  -4   9   0    2.44    3.85
  -4   9  -1   37.26    7.29
   4   9   1   51.68    8.56
  -4   9  -2   25.11    6.62
   4   9   2   29.86    6.84
  -4   9  -3   19.95    6.09
   4   9   3   29.66    6.80
  -4   9  -3   35.24    6.86
  -4   9  -4   38.66    7.51
  -4   9  -4   53.82    9.33
   4   9   4   61.25    9.20
  -4   9  -5   -0.85    3.24
   4   9   5   -0.67    3.08
  -4   9  -5    2.95    3.14
  -4   9  -6    1.48    3.31
  -4   9  -6    0.12    3.62
  -4   9  -7   54.53    9.45
  -4   9  -7   61.73    9.32
  -4   9  -8   33.74    7.60
  -4   9  -8   35.27    7.62
  -4   9  -9   -5.34    4.59
  -4   9  -9    3.00    4.13
  -4   9 -10   16.11    5.71
  -4   9 -10   21.03    6.98
  -4   9 -11   58.07   10.14
  -4   9 -12    4.37    5.02
  -4   9 -13    1.40    3.86
  -4   9 -14    6.44    4.13
   4  -9  15   10.16    5.70
  -4   9 -15   10.78    5.69
   4  -9  16   11.85    5.43
  -4  10  13   -0.29    4.00
  -4  10  12   12.30    6.08
  -4  10  11    5.14    5.27
  -4  10  10   -1.43    4.80
   4  10 -10   12.65    4.48
  -4  10   9    1.18    3.40
   4  10  -9   -2.33    3.72
  -4  10   8    3.79    3.91
   4  10  -8    6.87    3.80
  -4  10   7    0.06    3.13
  -4  10   6   18.28    5.93
  -4  10   5    8.03    4.53
   4  10  -5   -2.73    3.02
  -4  10   4   67.02   10.33
   4  10  -4   71.28   11.03
  -4  10   3   -1.88    3.18
   4  10  -3    3.56    3.99
   4  10  -2   -0.05    3.82
  -4  10   2   -1.42    3.89
  -4  10   1    3.37    3.32
   4  10  -1   10.26    5.75
  -4  10   0   16.97    5.39
   4  10   0   33.32    7.39
   4  10   1    5.03    3.54
   4  10   2    6.02    4.46
   4  10   3    1.54    3.59
   4  10   4   10.51    4.54
  -4  10  -4   -2.09    4.10
   4  10   5    9.04    5.16
  -4  10  -5   -0.85    3.43
  -4  10  -6   50.24    9.86
  -4  10  -7   11.35    5.05
  -4  10  -8   16.59    5.95
  -4  10  -9    1.42    3.73
  -4  10 -10   11.72    5.79
  -4  10 -11    1.42    3.76
   4  11   0    9.57    5.76
   4  11   1    6.78    4.26
   4  11   2   12.81    5.55
   4  11   3    0.22    3.32
   4  11   4   21.90    7.08
  -5   0  24   30.38    8.90
  -5   0  23   -0.65    3.46
  -5   0  22  113.20   13.83
  -5   0  21    7.45    4.83
  -5   0  20   16.95    5.75
  -5   0  19    2.47    3.72
  -5   0  18  150.38   14.14
  -5   0  17    0.37    3.67
  -5   0  16  171.09   14.42
  -5   0  15   -0.96    2.90
  -5   0  14  132.48   11.86
   5   0 -13   -1.23    2.39
  -5   0  13    0.64    2.47
  -5   0  12   29.63    5.78
   5   0 -12   36.93    5.69
  -5   0  11   -1.96    2.87
   5   0 -11    1.30    2.23
  -5   0  10  355.24   17.06
   5   0 -10  377.22   16.37
  -5   0   9    0.70    2.08
   5   0  -9   -1.03    1.76
  -5   0   8    0.59    1.91
   5   0  -8    1.46    1.65
  -5   0   7    0.55    1.93
  -5   0   6  540.93   19.29
  -5   0   5   -2.10    1.98
  -5   0   4  132.64    9.55
  -5   0   3   -1.15    2.06
  -5   0   2   79.92    7.33
  -5   0   1   -0.98    2.02
  -5   0   0  453.80   17.74
  -5   0  -1    2.55    2.52
  -5   0  -2  542.97   19.86
  -5   0  -3   -0.53    2.15
  -5   0  -4  908.50   26.43
  -5   0  -5    3.75    3.15
  -5   0  -6 1348.09   33.97
  -5   0  -7    2.93    3.19
  -5   0  -8  692.30   25.47
  -5   0  -9    2.84    2.63
  -5   0 -10   63.49    8.28
  -5   0 -11    2.62    3.45
  -5   0 -12  713.95   28.79
  -5   0 -13    1.69    3.12
   5   0  14   29.34    5.97
   5   0  15    1.02    3.03
   5   0  16  102.30   11.78
   5   0  17    4.75    3.86
   5   0  18  139.35   14.47
   5   0  19   -1.21    3.53
   5   0  20   37.75    8.28
   5   0  21   -2.01    3.41
   5   0  22   52.25   10.08
  -5  -1  25   -8.91    4.86
  -5   1  24   34.17    8.49
  -5  -1  24   27.07    7.88
  -5   1  23   35.81    9.18
  -5  -1  23   38.20    8.51
  -5   1  22    9.27    5.95
  -5  -1  22   10.13    5.09
  -5   1  21   73.22   11.07
  -5  -1  21   78.08   11.34
  -5   1  20    8.40    4.53
  -5  -1  20   20.71    6.12
  -5   1  19    5.40    4.49
  -5  -1  19    3.62    3.26
  -5   1  18   30.99    6.84
  -5  -1  18   21.07    5.61
  -5   1  17   78.42   10.46
  -5  -1  17   74.68    9.51
  -5   1  16   19.36    5.47
  -5  -1  16   18.23    5.37
  -5   1  15   40.15    7.39
  -5  -1  15   47.96    7.35
   5   1 -15   43.98    7.23
  -5   1  14  221.16   15.75
  -5  -1  14  207.81   14.37
   5   1 -14  224.32   15.07
  -5   1  13    5.55    3.49
  -5  -1  13    5.29    3.14
   5   1 -13    6.64    3.15
  -5   1  12  172.62   13.22
  -5  -1  12  170.01   12.17
   5   1 -12  176.24   12.64
  -5   1  11  225.08   14.76
  -5  -1  11  212.73   13.16
   5  -1 -11  235.84   12.89
   5   1 -11  251.00   14.57
  -5   1  10    2.99    2.90
  -5  -1  10    0.62    2.28
   5   1 -10    5.81    2.87
   5  -1 -10    4.20    2.28
  -5  -1   9   42.87    5.69
  -5   1   9   32.20    5.55
   5   1  -9   46.30    6.10
   5  -1  -9   53.31    5.63
  -5  -1   8  125.10    9.22
  -5   1   8  122.74   10.25
   5  -1  -8  123.01    8.14
  -5   1   7    7.19    2.89
  -5  -1   7   10.63    3.08
   5  -1  -7    4.52    1.82
  -5  -1   6    0.59    1.56
  -5   1   6   -1.60    2.57
  -5  -1   5  222.28   11.55
  -5   1   5  213.92   12.67
   5   1  -5  223.64   11.37
  -5   1   4  181.61   11.61
   5   1  -4  162.27    9.58
  -5  -1   4  149.35    9.49
   5   1  -3  268.55   12.22
  -5   1   3  281.54   14.26
  -5  -1   3  255.97   12.49
   5   1  -2   55.15    5.59
  -5   1   2   53.55    6.38
  -5  -1   2   60.79    6.15
  -5  -1   1    0.08    1.71
  -5   1   1    0.59    1.83
   5   1  -1   -1.00    1.19
  -5  -1   0    7.40    2.24
  -5   1   0    7.76    2.78
   5   1   0    9.19    2.65
  -5  -1  -1 1005.95   25.43
  -5   1  -1 1003.68   27.36
   5   1   1 1001.48   24.81
  -5  -1  -2    7.46    2.60
  -5   1  -2   12.82    3.76
   5  -1   2    8.82    1.97
   5   1   2    6.40    2.41
   5  -1   3   11.63    1.89
  -5   1  -3   10.66    3.07
  -5  -1  -3   10.05    3.08
  -5  -1  -4  198.03   12.08
  -5   1  -4  202.68   12.95
  -5  -1  -5  296.03   15.16
  -5   1  -5  274.11   15.20
  -5  -1  -6   29.88    5.14
  -5   1  -6   14.79    3.78
  -5  -1  -7  110.61    9.81
  -5   1  -7  120.09   10.66
  -5  -1  -8  208.75   13.79
  -5   1  -8  198.81   14.10
  -5  -1  -9    4.94    3.19
  -5   1  -9   10.16    3.74
  -5  -1 -10   32.05    6.16
  -5   1 -10   30.54    6.21
  -5   1 -11  386.81    8.12
  -5  -1 -11  391.18   20.77
  -5   1 -11  401.66   21.38
   5  -1  12   18.62    6.10
  -5  -1 -12   14.24    4.96
  -5   1 -12   25.60    6.35
  -5   1 -12   17.65    1.99
   5  -1  13  188.47   14.83
  -5   1 -13  152.77   14.11
   5  -1  14   36.26    7.15
  -5   1 -14   38.35    7.73
   5  -1  15  173.74   15.10
   5   1  15  165.83   14.48
   5  -1  16  110.19   12.29
   5   1  16  108.53   12.06
   5  -1  17  217.63   17.74
   5   1  17  195.25   16.24
   5  -1  18    5.25    4.56
   5   1  18    2.53    3.60
   5  -1  19   26.38    6.72
   5   1  19   26.36    6.95
   5  -1  20   23.17    6.86
   5   1  20   29.96    7.32
   5  -1  21    1.50    3.17
   5   1  21    4.05    4.34
   5  -1  22    5.36    4.86
   5   1  22   -3.72    4.41
  -5  -2  25   30.23    8.07
  -5  -2  24   -3.19    3.52
  -5   2  23   27.32    7.91
  -5  -2  23   24.59    6.91
  -5   2  22   17.22    6.76
  -5  -2  22   14.94    5.45
  -5   2  21   15.36    5.58
  -5  -2  21   11.72    5.65
  -5   2  20    9.08    5.92
  -5  -2  20   17.39    5.53
  -5   2  19  213.82   18.22
  -5  -2  19  204.06   16.20
  -5   2  18   15.99    5.72
  -5  -2  18   13.71    5.15
  -5   2  17   44.47    8.52
  -5  -2  17   51.97    7.83
  -5  -2  16    4.71    3.00
   5   2 -16    1.03    2.69
  -5   2  15  345.60   20.92
  -5  -2  15  362.67   18.73
   5   2 -15  350.77   20.43
  -5   2  14    1.49    3.92
  -5  -2  14    3.75    3.45
   5   2 -14    5.10    3.94
  -5   2  13  405.49   21.45
  -5  -2  13  422.20   18.80
   5   2 -13  448.01   21.53
  -5   2  12   24.58    5.74
  -5  -2  12   17.67    3.92
   5   2 -12   24.60    5.09
  -5   2  11   40.64    6.79
  -5  -2  11   37.84    5.28
   5   2 -11   44.06    6.75
  -5  -2  10   49.57    5.86
  -5   2  10   35.33    6.19
   5   2 -10   40.17    6.09
  -5  -2   9  532.52   18.60
  -5   2   9  530.43   22.29
   5  -2  -8   48.96    4.90
  -5  -2   8   49.26    5.75
  -5   2   8   43.87    6.50
  -5  -2   7  922.69   23.11
  -5   2   7  880.92   27.75
   5  -2  -7  923.57   19.08
   5   2  -7  885.66   22.22
   5  -2  -6   -1.31    1.17
   5   2  -6   -1.77    1.68
  -5  -2   6   -1.10    1.76
  -5   2   6    0.99    2.28
  -5   2   5  160.78   11.56
   5   2  -5  160.48    9.09
   5  -2  -5  164.38    7.37
  -5  -2   5  156.73    9.21
   5   2  -4   14.81    3.29
  -5  -2   4   16.32    3.11
  -5   2   4   19.78    4.79
   5   2  -3 2856.80   37.11
  -5  -2   3 2901.48   38.83
  -5   2   3 2755.32   46.68
   5   2  -2   45.93    4.77
  -5  -2   2   46.26    5.19
  -5   2   2   48.20    6.87
   5   2  -1  783.29   19.84
  -5  -2   1  775.04   20.28
  -5   2   1  744.85   24.11
  -5  -2   0   19.63    3.25
  -5   2   0   16.43    3.76
   5   2   0   28.09    3.96
   5  -2   0   23.18    3.50
  -5   2  -1   54.01    6.54
   5  -2   1   57.76    5.02
  -5  -2  -1   52.57    5.47
   5   2   1   57.24    5.72
   5  -2   2  213.04    9.25
  -5  -2  -2  193.05   11.04
  -5   2  -2  205.82   13.07
   5   2   2  206.38   11.18
   5  -2   3  626.32   15.21
  -5  -2  -3  609.19   20.06
  -5   2  -3  626.44   23.03
   5   2   3  638.24   20.27
  -5   2  -4    5.02    2.68
  -5  -2  -4    5.78    2.66
  -5  -2  -5  218.99   12.65
  -5   2  -5  210.93   13.86
  -5  -2  -6   28.98    4.88
  -5   2  -6   20.85    4.99
  -5  -2  -7  330.98   16.76
  -5   2  -7  350.77   18.61
  -5  -2  -8   -0.55    2.24
  -5   2  -8    0.22    3.16
  -5   2  -9  278.44    9.39
  -5  -2  -9  284.50   16.46
  -5   2  -9  286.45   17.59
  -5   2 -10   40.03    3.74
   5  -2  10   31.56    5.88
  -5  -2 -10   37.13    5.99
  -5   2 -10   40.67    6.74
  -5   2 -11   59.20    4.55
   5  -2  11   63.67    8.46
  -5   2 -11   64.62    9.29
   5  -2  12   10.71    3.83
  -5   2 -12    9.00    4.31
  -5   2 -12   10.45    2.10
   5  -2  13   -1.42    3.47
  -5   2 -13    4.74    2.93
   5  -2  14    0.00    2.79
  -5   2 -14    3.19    4.15
   5  -2  15   77.29   10.28
  -5   2 -15   58.30    9.18
   5  -2  16   25.20    6.62
   5   2  16   24.75    5.80
   5  -2  17   -2.07    3.90
   5   2  17    9.37    4.51
   5  -2  18   12.42    5.21
   5   2  18    2.80    3.37
   5  -2  19   34.84    7.94
   5   2  19   41.40    8.03
   5  -2  20   -3.74    4.18
   5   2  20    8.32    4.41
   5  -2  21   15.14    6.25
   5   2  21   29.53    7.88
   5   2  22   11.03    5.07
  -5  -3  23   12.67    5.88
  -5   3  22    9.96    5.86
  -5  -3  22   18.30    5.88
  -5   3  21   57.17   10.79
  -5  -3  21   50.29    8.66
  -5   3  20   94.97   13.27
  -5  -3  20   99.61   11.46
  -5   3  19    6.18    4.48
  -5  -3  19   12.13    4.69
  -5   3  18   26.59    6.82
  -5  -3  18   41.84    7.21
  -5   3  17    2.76    3.01
  -5  -3  17    6.60    3.39
   5   3 -17   -1.23    3.16
  -5   3  16   37.32    7.81
  -5  -3  16   50.14    7.22
   5   3 -16   41.87    8.04
  -5   3  15   48.33    8.65
  -5  -3  15   44.55    6.73
   5   3 -15   47.52    8.09
  -5   3  14  229.92   17.32
  -5  -3  14  247.82   14.51
   5   3 -14  253.35   17.55
  -5   3  13   11.86    5.12
  -5  -3  13   14.99    3.87
  -5   3  12  158.88   13.74
  -5  -3  12  154.40   10.58
   5   3 -12  144.39   12.70
  -5  -3  11   30.17    4.79
  -5   3  11   21.89    5.42
   5  -3 -11   25.98    3.97
   5   3 -11   26.52    5.55
   5  -3 -10   60.10    5.64
  -5   3  10   54.63    7.66
  -5  -3  10   63.47    6.36
   5   3 -10   66.90    8.55
  -5  -3   9  118.64    8.38
  -5   3   9  119.56   11.39
   5  -3  -9  112.34    7.49
  -5  -3   8  972.77   22.75
  -5   3   8 1001.58   31.52
  -5   3   7   -0.93    2.01
  -5  -3   7    0.19    1.42
  -5   3   6  116.54   10.56
  -5  -3   6  137.72    8.09
  -5   3   5   78.60    8.57
   5   3  -5   73.63    5.72
  -5  -3   5   91.28    6.56
  -5  -3   4   19.80    3.26
   5   3  -4   24.99    3.20
  -5   3   4   14.18    4.19
   5  -3  -4   22.83    2.03
  -5  -3   3   -0.52    1.67
   5   3  -3    2.23    1.52
  -5   3   3   -1.10    2.18
   5   3  -2  449.88   13.61
  -5  -3   2  451.73   14.27
  -5   3   2  456.26   19.89
   5   3  -1  289.47   11.17
  -5  -3   1  297.20   11.83
  -5   3   1  274.74   15.55
  -5  -3   0  408.70   14.21
  -5   3   0  411.58   19.02
   5   3   0  411.29   13.86
   5  -3   1   21.12    3.54
  -5  -3  -1   27.45    4.02
  -5   3  -1   25.07    5.11
   5   3   1   31.59    4.16
   5  -3   2   71.88    6.20
  -5   3  -2   58.11    7.50
  -5  -3  -2   66.90    6.18
   5   3   2   86.89    7.17
  -5  -3  -3  110.86    8.32
  -5   3  -3  102.95    9.80
   5   3   3  115.41    8.66
   5   3   4  605.77   13.77
  -5  -3  -4  646.60   20.35
  -5   3  -4  648.80   24.75
   5   3   5   93.29    5.11
  -5  -3  -5   97.17    8.37
  -5   3  -5   89.51    9.45
  -5  -3  -6   -0.26    2.06
  -5   3  -6    1.94    2.33
  -5   3  -7   14.63    4.73
  -5   3  -7   16.26    3.03
  -5  -3  -7   23.67    4.37
   5  -3   8  188.60   13.49
  -5   3  -8  210.05    9.89
  -5   3  -8  223.31   15.59
   5  -3   9   19.50    5.30
  -5   3  -9   21.95    3.52
  -5   3  -9   27.34    6.33
   5  -3  10  225.56   15.38
  -5   3 -10  236.35   10.64
  -5   3 -10  214.44   16.13
  -5   3 -11   28.93    3.99
   5  -3  11   35.96    6.53
   5  -3  12   27.04    6.09
  -5   3 -12   37.54    7.19
  -5   3 -12   35.31    4.39
   5  -3  13   23.79    6.00
  -5   3 -13   22.53    5.73
  -5   3 -13   21.48    3.68
   5  -3  14  145.77   13.81
  -5   3 -14  123.06   13.37
   5  -3  15   48.86    8.60
  -5   3 -15   55.75    9.53
   5   3  16  110.97   11.81
   5  -3  16   96.92   12.16
  -5   3 -16   98.50   12.63
   5  -3  17   14.47    4.78
   5   3  17   12.94    4.82
   5  -3  18   -2.42    3.73
   5   3  18    2.97    3.17
   5  -3  19   27.57    7.78
   5   3  19   32.55    7.72
   5  -3  20   64.77   11.22
   5   3  20   59.91    9.99
   5  -3  21    2.87    5.52
   5   3  21    0.72    4.78
   5   3  22   16.33    6.19
  -5   4  21   13.91    5.45
  -5   4  20   13.15    6.00
  -5   4  19   17.16    6.10
  -5   4  18   18.64    5.97
  -5  -4  18   19.72    5.54
   5   4 -18   26.28    8.09
  -5   4  17   -1.89    3.70
  -5  -4  17    0.89    2.39
   5   4 -17    2.99    3.79
  -5   4  16   87.82   11.95
  -5  -4  16   94.45    9.40
   5   4 -16  106.16   12.81
  -5   4  15   16.76    6.12
  -5  -4  15   10.20    3.25
   5   4 -15   26.78    6.85
  -5   4  14   13.59    5.28
  -5  -4  14   19.35    4.26
   5   4 -14   18.13    5.18
  -5   4  13    8.61    4.44
  -5  -4  13    4.64    2.55
   5   4 -13   10.03    4.23
  -5  -4  12  243.84   12.62
  -5   4  12  216.17   16.55
   5   4 -12  235.07   16.76
  -5  -4  11    1.81    2.12
  -5   4  11    6.29    4.30
   5   4 -11   10.19    4.96
  -5  -4  10  594.72   17.82
  -5   4  10  560.36   25.67
   5  -4  -9   47.84    4.48
  -5   4   9   53.79    8.31
  -5  -4   9   54.47    5.23
  -5   4   8   33.24    6.25
   5  -4  -8   30.44    3.54
  -5  -4   8   32.02    4.04
  -5  -4   7   79.79    5.74
  -5   4   7   73.56    9.26
  -5   4   6  212.16   14.85
  -5  -4   6  218.65    9.07
  -5  -4   5    0.98    1.23
  -5   4   5    2.27    2.55
  -5   4   4  101.63   10.06
  -5  -4   4  101.69    6.01
   5   4  -4  104.64    5.63
   5   4  -3    1.30    1.03
  -5   4   3    2.96    2.63
  -5  -4   3    0.37    1.06
   5   4  -2   10.21    1.90
  -5   4   2    7.98    3.82
  -5  -4   2    7.39    1.74
  -5   4   1   39.90    6.56
  -5  -4   1   32.82    3.62
   5   4  -1   32.23    3.48
   5   4   0  179.79    8.51
  -5  -4   0  159.58    8.22
  -5   4   0  177.44   13.19
  -5   4  -1    2.38    2.27
   5   4   1    6.89    2.12
  -5  -4  -1    7.10    2.32
   5  -4   1    3.53    1.22
  -5   4  -2   33.23    5.75
   5   4   2   28.34    3.98
  -5  -4  -2   21.04    3.39
  -5  -4  -3  185.75   10.14
  -5   4  -3  180.90   13.55
   5   4   3  200.76   10.90
   5   4   4  114.55    7.22
  -5   4  -4  109.09   10.86
   5   4   4  115.22    8.59
   5  -4   5  321.46   15.68
   5   4   5  321.64   11.83
  -5   4  -5  321.95   18.53
   5  -4   6  147.29   11.18
   5   4   6  145.46    7.73
  -5   4  -6  140.32   12.35
  -5   4  -6  159.60    9.91
   5  -4   7   71.50    8.02
  -5   4  -7   72.66    6.84
  -5   4  -7   65.41    8.92
  -5   4  -8   -0.81    1.55
   5  -4   8   -1.32    2.43
  -5   4  -8    0.14    3.14
   5  -4   9   10.53    4.14
  -5   4  -9    5.23    2.54
  -5   4  -9    8.46    4.26
   5  -4  10   82.37    9.77
  -5   4 -10   90.00    7.68
  -5   4 -10   90.77   10.82
   5  -4  11   91.07   10.20
  -5   4 -11   91.37    7.84
  -5   4 -11   90.36   10.99
  -5   4 -12   80.67    7.49
   5  -4  12   66.45    9.15
  -5   4 -12   77.99   10.81
   5  -4  13   53.18    8.54
  -5   4 -13   47.21    8.60
  -5   4 -13   43.16    5.71
   5  -4  14   13.02    5.25
  -5   4 -14   10.31    5.14
  -5   4 -14    8.32    3.10
   5  -4  15   82.80   11.05
  -5   4 -15   78.09   11.46
   5  -4  16   26.72    7.06
  -5   4 -16   19.83    6.02
   5  -4  17   10.07    5.09
   5   4  17   12.07    5.21
  -5   4 -17    2.99    3.86
   5   4  18  110.05   12.89
   5  -4  18  107.87   13.63
   5  -4  19    9.30    5.54
   5   4  19    6.63    4.88
   5  -4  20   16.69    6.88
   5   4  20   18.55    6.23
   5   4  21   17.42    6.19
   5   4  22    6.47    3.49
  -5   5  20   -9.98    5.67
  -5   5  19   -2.01    4.21
   5   5 -18    0.89    3.81
  -5   5  18    3.69    3.41
  -5   5  17  133.52   15.28
   5   5 -17  126.06   14.62
  -5   5  16   -0.95    3.18
   5   5 -16    8.49    4.85
  -5   5  15   40.86    8.60
   5   5 -15   51.40    9.83
  -5   5  14    8.00    4.97
   5   5 -14    7.07    4.18
  -5   5  13   32.19    7.88
   5   5 -13   26.44    6.73
  -5   5  12   11.60    5.03
   5   5 -12   16.37    5.31
  -5   5  11   73.74   10.28
   5   5 -11   60.93    9.05
  -5   5  10   18.20    5.63
  -5   5   9   21.88    5.91
  -5  -5   9   28.63    3.29
  -5  -5   8   36.15    3.24
  -5   5   8   36.72    7.19
  -5   5   7   99.14   10.97
  -5  -5   7   65.45    3.94
  -5   5   6   14.69    4.60
  -5  -5   6    5.29    1.13
  -5   5   5  419.40   21.29
  -5  -5   5  231.90    5.77
  -5  -5   4    0.40    0.67
  -5   5   4    7.16    4.20
  -5   5   3    7.79    3.60
   5   5  -2    0.92    0.69
  -5   5   2    1.98    2.72
   5   5  -1  101.40    4.78
  -5   5   1  119.95   11.24
  -5   5   0    0.63    2.57
   5  -5   0    4.37    1.88
   5   5   0    3.10    1.51
   5  -5   1  179.14   10.33
  -5   5  -1  190.85   14.41
   5   5   1  185.21    8.32
  -5   5  -2   30.62    6.04
   5  -5   2   37.00    5.09
   5   5   2   36.00    4.16
   5   5   3   93.04    7.64
   5  -5   3  114.07    8.88
  -5   5  -3  101.59   10.84
   5   5   3  109.55    7.68
  -5   5  -4   34.14    7.04
   5   5   4   38.29    5.03
   5   5   4   40.36    5.23
   5  -5   4   42.52    5.83
   5  -5   4   38.55    4.07
  -5   5  -5   28.98    6.31
  -5   5  -5   33.92    5.11
   5  -5   5   48.02    6.44
   5   5   5   38.93    4.89
   5  -5   5   46.35    4.99
  -5   5  -6    1.44    2.98
   5  -5   6    2.24    2.53
  -5   5  -6   -2.39    2.04
   5   5   6    3.50    2.61
   5  -5   6    2.67    1.79
   5  -5   7  250.63   15.10
  -5   5  -7  256.31   13.92
  -5   5  -7  249.47   17.08
  -5   5  -8   42.67    6.05
   5  -5   8   34.80    6.24
  -5   5  -8   27.41    6.44
   5  -5   9   16.05    4.54
  -5   5  -9   10.30    3.19
  -5   5  -9   12.56    4.64
   5  -5  10    0.84    2.74
  -5   5 -10   -3.28    2.94
  -5   5 -10    0.38    3.06
   5  -5  11   70.10    9.17
  -5   5 -11   63.37    7.33
  -5   5 -11   71.96   10.26
  -5   5 -12    3.71    2.96
   5  -5  12    2.55    2.55
  -5   5 -12    7.78    4.68
   5  -5  13  146.52   14.07
  -5   5 -13  140.70   11.00
  -5   5 -13  148.75   14.93
   5  -5  14    2.42    3.49
  -5   5 -14    5.46    3.50
  -5   5 -14    3.34    2.33
   5  -5  15    6.96    3.29
  -5   5 -15    8.25    4.44
   5  -5  16    2.83    3.41
  -5   5 -16   -0.73    3.65
   5  -5  17   82.62   11.91
   5   5  17   93.18   11.32
  -5   5 -17   86.77   12.83
   5  -5  18   -0.16    3.36
   5   5  18    9.35    4.81
   5  -5  19   53.90   11.31
   5   5  19   57.66    9.40
   5   5  20    7.82    4.78
   5   5  21   10.77    5.79
   5   5  22   11.38    5.63
  -5   6  19    2.62    4.36
  -5   6  18   12.77    5.95
   5   6 -18   13.11    6.15
  -5   6  17  -10.59    4.94
   5   6 -17    2.28    3.93
  -5   6  16   68.25   11.80
   5   6 -16   64.20   11.45
  -5   6  15   20.64    6.65
   5   6 -15   28.50    7.22
  -5   6  14   28.73    7.51
   5   6 -14   22.85    6.89
  -5   6  13   40.91    8.46
   5   6 -13   49.48    9.28
  -5   6  12   31.31    7.44
   5   6 -12   27.06    6.47
  -5   6  11    5.14    3.11
   5   6 -11   15.25    5.52
  -5   6  10   67.50    9.96
  -5   6   9   31.38    7.41
  -5   6   8   -1.87    3.16
  -5   6   7   40.43    7.32
  -5   6   6  185.68   15.45
  -5   6   5   51.46    8.49
  -5   6   4   19.18    5.18
   5  -6  -3   67.01    4.34
  -5   6   3   65.85    9.10
   5  -6  -2   73.01    5.24
  -5   6   2   66.22    9.07
   5  -6  -1  166.54    8.41
  -5   6   1  155.95   13.55
   5  -6   0   77.08    6.25
  -5   6   0   79.98   10.02
  -5   6  -1   -1.04    2.88
   5  -6   1    3.36    2.23
   5  -6   2   52.14    5.68
  -5   6  -2   67.54    9.06
   5   6   2   47.74    6.44
   5   6   3   41.61    5.84
  -5   6  -3   35.63    6.87
   5  -6   3   45.89    5.72
  -5   6  -4   48.41    7.99
   5  -6   4   50.03    6.40
   5   6   4   49.48    6.42
  -5   6  -5   60.90    8.86
   5  -6   5   61.98    7.42
  -5   6  -5   66.32    8.15
   5   6   5   62.11    6.91
   5  -6   6  195.07   13.07
   5   6   6  183.91   11.39
  -5   6  -6  195.30   13.47
  -5   6  -6  163.39   14.40
  -5   6  -7   22.81    5.87
   5  -6   7   29.18    5.59
  -5   6  -7   22.94    5.09
   5  -6   8    0.85    2.84
  -5   6  -8   -1.64    2.40
  -5   6  -8   -8.03    4.46
   5  -6   9   51.16    7.58
  -5   6  -9   44.23    8.18
  -5   6  -9   42.58    6.73
   5  -6  10   76.64    9.67
  -5   6 -10   79.66    8.91
  -5   6 -10   66.32   10.03
   5  -6  11   12.76    4.65
  -5   6 -11    3.81    3.46
  -5   6 -11    4.60    3.63
   5  -6  12   27.13    6.41
  -5   6 -12   43.97    6.94
  -5   6 -12   24.52    6.50
  -5   6 -13   58.94    8.09
   5  -6  13   59.56    9.35
  -5   6 -13   52.19    9.42
  -5   6 -14   34.20    6.46
   5  -6  14   39.36    8.21
  -5   6 -14   34.36    8.23
   5  -6  15   55.34    9.45
  -5   6 -15   57.69   10.29
   5  -6  16   13.39    6.17
  -5   6 -16    0.10    3.34
   5  -6  17    1.32    3.73
  -5   6 -17   -3.25    4.50
   5  -6  18   22.23    7.15
   5   6  18   23.87    6.13
   5   6  19    9.18    4.48
  -5   7  17    7.32    5.24
   5   7 -17    6.30    4.29
  -5   7  16    5.58    4.31
   5   7 -16   -0.84    4.10
  -5   7  15    7.02    4.71
   5   7 -15    2.11    4.15
  -5   7  14   52.35   10.32
   5   7 -14   35.07    8.22
   5   7 -13   -0.06    3.36
  -5   7  13   -3.06    4.22
  -5   7  12   18.88    6.35
   5   7 -12   18.73    5.84
   5   7 -11   -0.57    3.81
  -5   7  11   -0.65    3.30
  -5   7  10   42.90    8.49
  -5   7   9   12.81    5.21
  -5   7   8  105.52   12.29
  -5   7   7    3.57    3.30
  -5   7   6   41.87    8.03
  -5   7   5   16.51    4.91
  -5   7   4   24.10    5.68
  -5   7   3   12.55    4.87
  -5   7   2  203.49   16.32
  -5   7   1    8.34    4.34
  -5   7   0   20.19    5.77
  -5   7  -1   19.68    5.25
   5   7   1   20.03    4.79
   5  -7   2  163.59    9.81
   5   7   2  142.41   11.75
  -5   7  -2  139.76   13.42
  -5   7  -3    3.69    4.30
   5  -7   3   12.91    3.90
   5   7   3    6.89    3.82
   5  -7   4  370.97   16.44
   5   7   4  365.45   18.38
  -5   7  -4  356.77   21.50
  -5   7  -5   33.07    7.61
   5  -7   5   40.02    6.19
   5   7   5   31.49    5.77
  -5   7  -5   39.68    7.10
   5  -7   6   90.33    8.99
   5   7   6   86.78    8.59
  -5   7  -6  108.70   10.88
  -5   7  -6   87.30   10.86
  -5   7  -7   15.05    4.82
   5  -7   7   10.32    3.83
  -5   7  -7    9.86    4.71
   5  -7   8  103.63   10.43
  -5   7  -8   91.65   10.32
  -5   7  -8  107.84   12.46
  -5   7  -9    6.38    3.92
   5  -7   9   10.73    4.38
  -5   7  -9    1.61    3.80
   5  -7  10  171.03   14.26
  -5   7 -10  201.72   15.18
  -5   7 -10  189.53   16.71
   5  -7  11    3.91    2.97
  -5   7 -11    1.69    3.88
  -5   7 -11   -4.27    2.67
   5  -7  12   -0.16    3.08
  -5   7 -12   -2.70    3.47
  -5   7 -12    6.58    5.17
   5  -7  13    1.85    3.11
  -5   7 -13    2.89    2.85
  -5   7 -13    3.60    3.97
   5  -7  14   22.88    6.45
  -5   7 -14   11.55    5.47
   5  -7  15    4.95    4.73
  -5   7 -15    6.03    4.93
   5  -7  16   16.80    6.54
  -5   7 -16   22.73    7.43
   5  -7  17   15.53    6.81
  -5   7 -17    4.63    5.42
  -5   8  15    7.64    6.36
  -5   8  14    3.90    4.80
   5   8 -14    7.64    5.15
   5   8 -13   48.21   10.34
  -5   8  13   35.57    8.33
   5   8 -12   24.80    7.38
  -5   8  12   17.54    6.36
   5   8 -11    4.16    4.70
  -5   8  11    3.76    4.19
  -5   8  10    9.04    5.40
   5   8 -10   13.48    5.49
  -5   8   9   84.42   11.99
  -5   8   8   -0.10    3.11
  -5   8   7   54.24    9.44
  -5   8   6   -1.67    2.85
  -5   8   5    0.10    3.64
  -5   8   4    5.00    3.67
  -5   8   3  105.27   12.17
  -5   8   2   22.23    6.09
  -5   8   1   91.39   11.57
  -5   8   0   21.64    6.68
   5   8   0   37.06    6.71
  -5   8  -1   11.40    4.45
   5   8   1   32.70    6.63
  -5   8  -2    5.21    5.09
   5   8   2    5.61    3.77
  -5   8  -3   90.32   11.54
   5   8   3  106.90   11.07
   5   8   4   11.83    4.60
  -5   8  -4   17.61    5.41
  -5   8  -5   27.77    6.60
  -5   8  -5   26.43    6.40
   5   8   5   18.82    5.00
   5   8   6   15.65    4.36
  -5   8  -6   23.16    5.55
  -5   8  -6    9.30    4.68
  -5   8  -7    4.41    3.09
  -5   8  -7    4.07    3.73
   5  -8   8   -2.31    2.36
  -5   8  -8   -2.99    3.97
  -5   8  -8    1.57    3.59
  -5   8  -9   61.00    9.96
   5  -8   9   75.13    9.65
  -5   8  -9   54.91    8.96
   5  -8  10   -0.68    2.80
  -5   8 -10   14.23    5.11
  -5   8 -10   11.49    4.90
  -5   8 -11   11.65    4.23
   5  -8  11   18.39    5.84
  -5   8 -11   10.55    4.64
  -5   8 -12   -0.95    4.05
   5  -8  12    6.54    4.35
  -5   8 -12    8.72    5.45
   5  -8  13   11.93    5.25
  -5   8 -13    7.16    5.37
  -5   8 -13   11.47    4.84
   5  -8  14    1.81    4.15
  -5   8 -14   -1.52    3.66
   5  -8  15   14.10    5.74
  -5   8 -15   13.53    5.57
   5  -8  16    0.88    3.78
  -5   8 -16   -8.82    5.58
  -5   9  13   11.73    5.67
  -5   9  12   -4.86    5.40
  -5   9  11   -3.90    4.35
   5   9 -11    6.65    4.69
  -5   9  10    1.05    4.16
   5   9 -10   -6.78    4.45
  -5   9   9    1.88    3.87
  -5   9   8    1.91    3.44
  -5   9   7   -2.83    4.43
  -5   9   6    2.96    3.61
  -5   9   5   38.31    8.12
  -5   9   4    5.87    3.62
  -5   9   3   18.57    5.97
  -5   9   2    6.51    4.17
   5   9  -2   14.35    5.67
  -5   9   1   35.72    7.93
   5   9  -1   53.82    9.06
   5   9   0    6.46    4.52
  -5   9   0    1.81    4.67
  -5   9  -1   54.48    9.41
   5   9   1   57.48    8.86
  -5   9  -2    1.50    3.61
   5   9   2    7.60    4.42
  -5   9  -3    8.03    5.41
   5   9   3    9.51    4.84
  -5   9  -4   16.96    6.21
   5   9   4   29.65    6.55
   5   9   5    6.79    3.82
  -5   9  -5    9.43    5.01
  -5   9  -6   25.02    7.34
  -5   9  -6   21.85    6.75
  -5   9  -7   86.99   11.72
  -5   9  -7   69.52   10.74
  -5   9  -8    4.76    4.82
  -5   9  -8    5.77    4.73
  -5   9  -9    7.22    4.01
  -5   9  -9    6.68    5.40
  -5   9 -10   -3.25    4.11
  -5   9 -10   12.55    7.06
  -5   9 -11   26.48    7.35
  -5   9 -11   33.34    8.09
  -5   9 -12    7.76    5.63
  -5   9 -12   19.82    6.91
  -5  10  11    4.15    4.34
  -5  10  10   11.40    5.57
  -5  10   9   -0.75    4.17
  -5  10   8    2.12    4.18
  -5  10   7    6.72    4.95
  -5  10   6   16.79    6.89
  -5  10   5   -0.11    3.60
  -5  10   4   41.72    9.17
   5  10  -4   56.68   10.40
  -5  10   3   -0.57    3.82
   5  10  -3    0.04    3.16
   5  10  -2    2.52    3.34
  -5  10   2   -5.60    5.32
   5  10  -1   -1.59    3.35
  -5  10   1   -3.15    4.43
  -5  10   0   33.46    7.86
   5  10   0   34.95    8.13
  -5  10  -1    2.15    4.26
   5  10   1    2.30    4.05
  -5  10  -2    2.26    3.76
   5  10   2   11.41    4.77
  -5  10  -3    8.18    4.88
   5  10   3   -0.80    3.64
   5  10   4    6.34    4.62
   5  10   5    7.10    3.96
  -5  10  -7   12.90    5.60
  -5  10  -8    9.19    4.65
  -5  10  -9   -2.80    4.57
   5  11   2   14.76    5.48
   5  11   3   -6.82    4.27
   5  11   4   12.56    6.03
  -6   0  24    9.13    6.07
  -6   0  23    1.40    4.84
  -6   0  22   70.07   11.35
  -6   0  21   -1.86    3.79
  -6   0  20   16.51    5.90
  -6   0  19   -5.03    4.75
  -6   0  18   65.25    9.68
  -6   0  17   -0.20    3.60
  -6   0  16  160.00   14.35
  -6   0  15   -1.22    2.58
  -6   0  14   21.12    5.33
   6   0 -14   13.36    4.18
  -6   0  13   -2.25    3.19
   6   0 -13    1.41    2.36
  -6   0  12   73.09    8.92
   6   0 -12   77.21    8.41
  -6   0  11    2.63    3.23
   6   0 -11    1.39    2.28
  -6   0  10  462.44   20.95
   6   0 -10  447.41   18.76
  -6   0   9   -2.71    2.24
   6   0  -9   -3.13    2.45
  -6   0   8   -0.88    1.99
  -6   0   7   -3.75    2.75
  -6   0   6  297.26   15.67
  -6   0   5    1.94    2.28
  -6   0   4  295.61   15.54
  -6   0   3    4.78    2.62
  -6   0   2   28.25    5.01
  -6   0   1    2.23    2.42
  -6   0   0  209.57   13.11
  -6   0  -1   -0.76    2.22
  -6   0  -2  309.68   16.40
  -6   0  -3   -0.16    2.32
  -6   0  -4    3.18    3.01
  -6   0  -5    2.18    2.87
  -6   0  -6  443.90   20.99
  -6   0  -7    5.67    3.50
  -6   0  -8  138.71   12.41
  -6   0  -9    1.50    2.36
  -6   0 -10   96.35   10.99
  -6   0 -11    1.35    2.91
  -6   0 -12  199.29   16.36
  -6   0 -13    2.46    3.30
  -6   0 -14   34.48    7.90
   6   0  15    1.78    3.76
   6   0  16   63.29    9.45
   6   0  17    4.56    4.57
   6   0  18  196.43   17.87
   6   0  19    6.18    4.71
   6   0  20    2.17    3.66
   6   0  21   10.05    5.65
  -6  -1  24   18.46    7.14
  -6   1  23   29.29    8.12
  -6  -1  23   40.23    9.08
  -6   1  22    3.05    4.96
  -6  -1  22    3.40    3.89
  -6   1  21   68.11   11.55
  -6  -1  21   83.49   11.71
  -6   1  20   61.26   10.97
  -6  -1  20   73.13   10.87
  -6   1  19    7.69    4.13
  -6  -1  19   10.82    4.58
  -6   1  18   14.65    5.73
  -6  -1  18   21.37    5.87
  -6   1  17  116.08   12.90
  -6  -1  17  126.93   12.81
  -6   1  16   63.86    9.49
  -6  -1  16   71.79    9.56
   6   1 -16   54.11    8.62
  -6   1  15   51.78    8.58
  -6  -1  15   65.48    9.13
   6   1 -15   73.68    9.44
  -6   1  14  181.82   14.95
  -6  -1  14  164.86   13.38
   6   1 -14  184.23   14.25
  -6  -1  13   22.82    5.15
  -6   1  13   19.75    5.28
   6   1 -13   28.62    5.98
  -6  -1  12   57.25    7.89
  -6   1  12   50.75    7.88
   6   1 -12   67.82    8.38
   6  -1 -12   52.76    6.87
   6  -1 -11  489.06   19.14
  -6  -1  11  497.15   21.43
  -6   1  11  468.76   22.42
   6   1 -11  469.80   20.84
  -6  -1  10   12.87    3.97
  -6   1  10   13.80    4.15
   6   1 -10   10.80    4.04
   6  -1 -10   14.85    3.88
  -6  -1   9  104.92    9.44
  -6   1   9  102.56   10.25
   6  -1  -9  115.18    8.72
  -6  -1   8  319.10   15.97
  -6   1   8  334.62   17.97
   6  -1  -8  355.99   14.69
  -6  -1   7  102.59    9.09
  -6   1   7  106.95   10.11
  -6  -1   6   28.13    5.13
  -6   1   6   20.36    4.75
  -6  -1   5  166.53   11.01
  -6   1   5  156.05   11.80
  -6  -1   4   26.94    4.64
  -6   1   4   30.02    5.25
  -6   1   3   59.04    7.59
  -6  -1   3   62.44    7.08
  -6  -1   2    2.53    2.13
  -6   1   2    5.29    2.91
  -6  -1   1    2.56    2.19
  -6   1   1    3.16    2.28
  -6  -1   0   99.76    8.77
  -6   1   0  100.88    9.75
  -6  -1  -1   86.90    8.50
  -6   1  -1   81.82    8.70
  -6  -1  -2    0.59    2.23
  -6   1  -2   -0.24    2.10
   6  -1   2    3.30    1.53
  -6   1  -3   11.12    4.19
   6  -1   3   11.55    2.09
  -6  -1  -3    9.43    3.07
  -6  -1  -4  100.68    9.27
  -6   1  -4   95.52    9.59
  -6  -1  -5  115.34   10.13
  -6   1  -5   96.04    9.83
  -6  -1  -6    4.12    3.59
  -6   1  -6    0.80    3.13
  -6  -1  -7   18.39    4.38
  -6   1  -7   18.16    4.73
  -6  -1  -8   11.43    4.09
  -6   1  -8    2.82    2.95
  -6  -1  -9   19.57    5.10
  -6   1  -9    8.88    3.86
  -6  -1 -10    1.60    2.76
  -6   1 -10   -0.69    3.50
  -6  -1 -11   45.32    7.94
  -6   1 -11   36.94    7.45
  -6  -1 -12   60.55    9.22
  -6   1 -12   47.26    8.28
   6  -1  13  117.73   12.59
  -6  -1 -13  121.77   13.01
  -6   1 -13  136.52   13.96
   6  -1  14   16.82    6.70
  -6   1 -14   19.49    6.01
   6  -1  15    7.91    4.06
  -6   1 -15    9.01    3.85
   6  -1  16   36.65    7.73
   6   1  16   37.31    7.76
  -6   1 -16   23.82    6.46
   6  -1  17  189.71   17.51
   6   1  17  195.33   17.19
   6  -1  18   11.12    5.73
   6   1  18    6.60    4.62
   6  -1  19   24.61    6.84
   6   1  19   15.00    5.56
   6  -1  20   -4.09    3.91
   6   1  20    9.11    4.91
   6   1  21   -3.15    3.82
  -6  -2  24    3.96    3.69
  -6  -2  23   23.92    7.14
  -6   2  22   11.55    5.56
  -6  -2  22   20.22    6.99
  -6   2  21    0.78    3.48
  -6  -2  21   -3.95    4.37
  -6   2  20   39.48    9.10
  -6  -2  20   35.32    7.39
  -6   2  19   74.13   11.55
  -6  -2  19   86.40   11.02
  -6   2  18   11.55    5.63
  -6  -2  18    2.27    3.17
  -6   2  17   -4.02    3.75
  -6  -2  17    0.74    3.12
   6   2 -17    2.29    4.29
  -6   2  16   23.22    6.60
  -6  -2  16   22.54    5.68
   6   2 -16   24.16    6.51
  -6   2  15  237.29   18.01
  -6  -2  15  240.72   16.06
   6   2 -15  244.61   17.65
  -6  -2  14   -0.15    2.61
  -6   2  14    3.77    4.31
   6   2 -14    5.58    4.48
  -6  -2  13  200.67   13.76
  -6   2  13  210.16   16.42
   6   2 -13  207.74   15.25
  -6  -2  12    3.44    2.46
  -6   2  12    2.91    2.75
   6   2 -12    1.23    2.64
  -6  -2  11    4.73    2.91
  -6   2  11    5.22    2.75
   6   2 -11    1.17    2.60
  -6  -2  10   39.89    5.88
  -6   2  10   32.39    6.46
   6   2 -10   31.82    6.01
  -6  -2   9  371.32   16.88
  -6   2   9  388.12   20.48
   6  -2  -9  382.37   14.42
  -6  -2   8   12.00    3.80
   6  -2  -8    7.36    2.27
  -6  -2   7  607.56   20.49
  -6   2   7  598.38   24.48
   6  -2  -7  597.48   16.55
   6  -2  -6   60.23    5.17
  -6   2   6   65.53    8.28
  -6  -2   6   65.83    6.87
  -6   2   5  203.86   13.99
  -6  -2   5  175.40   10.99
  -6  -2   4    5.62    2.72
  -6   2   4    0.93    2.44
  -6  -2   3 1203.63   28.61
  -6   2   3 1168.67   33.09
  -6  -2   2   28.55    4.82
  -6   2   2   33.48    6.14
  -6  -2   1  819.53   23.53
  -6   2   1  807.96   27.56
  -6  -2   0    3.19    2.21
  -6   2   0   -1.86    3.49
   6  -2   0    2.27    1.85
  -6  -2  -1    6.36    2.47
   6  -2   1    5.01    1.95
  -6   2  -1    4.59    2.37
   6  -2   2  106.60    6.98
  -6  -2  -2  115.40    9.31
  -6   2  -2  111.95   10.68
   6  -2   3  380.03   12.45
  -6  -2  -3  373.09   17.11
  -6   2  -3  391.09   19.96
  -6   2  -4   11.11    4.13
  -6  -2  -4   14.09    4.31
  -6  -2  -5   93.51    9.07
  -6   2  -5   94.75   10.26
  -6  -2  -6   47.47    6.74
  -6   2  -6   40.85    6.76
  -6  -2  -7   65.10    7.91
  -6   2  -7   58.39    8.22
  -6  -2  -8   21.56    5.10
  -6   2  -8   16.33    4.49
  -6  -2  -9  130.63   11.70
  -6   2  -9  117.72   12.13
  -6  -2 -10   35.94    6.76
  -6   2 -10   49.53    8.62
  -6  -2 -11  146.93   13.42
  -6   2 -11  128.70   13.54
   6  -2  12   14.21    5.13
  -6   2 -12   10.46    4.54
   6  -2  13   24.78    6.18
  -6   2 -13   18.15    6.16
   6  -2  14   18.38    5.99
  -6   2 -14    5.85    3.84
   6  -2  15  151.26   15.00
  -6   2 -15  164.09   16.17
   6  -2  16   20.44    6.64
  -6   2 -16   22.64    6.75
   6  -2  17    1.31    3.77
   6   2  17   -4.49    3.87
   6  -2  18   13.18    5.73
   6   2  18   12.35    5.33
   6  -2  19   12.52    5.50
   6   2  19   19.56    5.93
   6  -2  20   10.26    5.20
   6   2  20   -4.29    3.69
   6   2  21   46.68    9.43
  -6   3  21   25.03    7.83
  -6   3  20   60.83   10.90
  -6  -3  20   51.68    8.83
  -6   3  19   20.00    7.26
  -6  -3  19   19.07    5.32
  -6   3  18   34.07    8.32
  -6  -3  18   33.51    6.36
   6   3 -18   38.51    8.45
  -6   3  17    0.50    3.49
  -6  -3  17    0.92    2.34
   6   3 -17   -1.62    4.15
  -6   3  16    3.99    3.76
  -6  -3  16    5.76    3.28
   6   3 -16    8.45    4.52
  -6  -3  15   30.20    5.69
  -6   3  15   35.40    7.48
   6   3 -15   21.40    6.18
  -6  -3  14  152.77   11.94
  -6   3  14  145.38   14.52
   6   3 -14  152.34   14.05
  -6  -3  13   34.06    5.82
  -6   3  13   39.39    8.17
   6   3 -13   52.28    8.24
  -6  -3  12  102.66    9.25
  -6   3  12  106.38   12.04
   6   3 -12  111.75   11.58
  -6   3  11   74.39    9.85
  -6  -3  11   78.45    7.80
   6   3 -11   73.90    9.46
  -6   3  10   -0.86    2.56
  -6  -3  10    2.47    2.38
  -6  -3   9   26.31    4.41
  -6   3   9   14.04    4.43
  -6   3   8  358.69   20.14
  -6  -3   8  375.13   15.62
  -6  -3   7   11.59    3.23
  -6   3   7   10.66    4.46
   6  -3  -6   15.45    2.26
  -6  -3   6   25.28    4.06
  -6   3   6   11.12    4.33
   6   3  -6   15.08    3.09
   6   3  -5  217.19   10.92
  -6  -3   5  213.86   11.32
   6  -3  -5  221.85    7.62
  -6   3   5  232.37   15.72
   6   3  -4  254.78   11.64
  -6  -3   4  281.81   12.87
   6  -3  -4  267.60    8.17
  -6   3   4  245.66   16.09
   6   3  -3  133.58    8.47
  -6  -3   3  131.45    8.85
  -6   3   3  121.32   11.20
   6   3  -2  369.52   14.23
  -6  -3   2  348.66   14.37
  -6   3   2  372.85   19.50
   6   3  -1  166.33    9.76
  -6  -3   1  140.67    9.31
  -6   3   1  168.11   13.40
   6   3   0  180.13   10.34
  -6  -3   0  164.52   10.22
  -6   3   0  174.07   13.59
  -6   3  -1    7.64    3.50
  -6  -3  -1    7.18    2.33
  -6  -3  -2  197.54   11.67
  -6   3  -2  215.36   15.16
  -6   3  -3    5.64    3.79
  -6  -3  -3    1.26    1.97
  -6  -3  -4  707.25   23.53
  -6   3  -4  699.65   27.88
  -6   3  -5   28.21    6.22
   6   3   5   25.99    2.72
  -6  -3  -5   31.98    5.38
  -6  -3  -6   13.97    3.96
  -6   3  -6   14.34    4.45
  -6  -3  -7   49.55    7.13
  -6   3  -7   50.79    8.23
  -6  -3  -8  355.99   18.78
  -6   3  -8  365.62   21.18
   6  -3   9    8.13    3.90
  -6  -3  -9   14.85    5.09
  -6   3  -9   10.49    5.24
   6  -3  10  263.52   17.83
  -6   3 -10  278.34   19.46
   6  -3  11   15.04    4.99
  -6   3 -11    5.96    3.92
   6  -3  12   43.79    7.59
  -6   3 -12   52.14    9.22
   6  -3  13   86.53   11.31
  -6   3 -13  101.51   12.63
   6  -3  14   74.54   11.05
  -6   3 -14   56.49   10.32
   6  -3  15   24.50    7.19
  -6   3 -15   26.32    7.62
   6  -3  16   85.27   11.71
  -6   3 -16   91.32   13.36
   6  -3  17    2.56    3.78
   6   3  17    9.39    3.56
  -6   3 -17    6.94    5.24
   6  -3  18    5.61    4.17
   6   3  18    1.75    3.99
   6  -3  19   14.81    5.59
   6   3  19    8.71    4.76
   6  -3  20   31.97    8.75
   6   3  20   10.15    4.97
   6   3  21    6.45    4.01
  -6   4  20   17.96    6.79
  -6   4  19   38.48    9.19
   6   4 -19   22.04    7.12
  -6   4  18   12.05    5.67
   6   4 -18   12.75    6.08
  -6   4  17    6.42    4.70
   6   4 -17   14.46    5.64
  -6   4  16   66.23   10.97
   6   4 -16   67.63   10.75
  -6   4  15   -1.99    3.18
   6   4 -15    5.10    4.23
  -6  -4  14   30.43    5.35
  -6   4  14   38.32    8.21
   6   4 -14   45.49    8.17
  -6  -4  13    2.78    2.86
  -6   4  13    7.67    4.14
   6   4 -13   -0.88    2.98
  -6   4  12   33.28    7.42
   6   4 -12   34.73    6.60
  -6  -4  12   42.00    5.92
  -6   4  11    1.65    3.80
   6   4 -11    8.39    4.12
  -6  -4  11    6.06    2.84
  -6  -4  10  138.75    9.39
  -6   4  10  134.71   13.46
  -6  -4   9    1.09    1.48
  -6   4   9   -1.71    3.08
  -6   4   8   33.51    6.64
  -6  -4   8   25.23    3.97
  -6   4   7  242.47   17.00
  -6  -4   7  239.01   11.20
  -6  -4   6   79.10    6.41
  -6   4   6   83.89   10.12
  -6  -4   5   72.23    6.03
  -6   4   5   64.84    9.01
   6   4  -5   62.39    5.22
  -6  -4   4  188.06    9.59
   6   4  -4  187.76    9.05
  -6   4   4  222.20   15.90
   6   4  -3   46.85    4.53
  -6   4   3   40.33    7.05
  -6  -4   3   40.78    4.46
   6   4  -2   -0.02    1.51
  -6   4   2    2.06    2.39
  -6  -4   2    3.69    1.78
   6   4  -1  143.24    8.43
  -6  -4   1  138.81    8.69
  -6   4   1  137.39   12.51
   6   4   0  224.54   10.91
  -6  -4   0  198.08   10.57
  -6   4   0  216.86   15.63
  -6   4  -1   12.13    4.21
   6   4   1    9.25    2.62
  -6  -4  -1    8.87    2.69
  -6   4  -2   63.21    9.00
  -6  -4  -2   56.40    6.10
   6   4   2   69.47    6.77
  -6  -4  -3  215.07   12.16
  -6   4  -3  203.14   15.46
   6   4   4   48.56    4.78
  -6   4  -4   43.09    7.95
  -6  -4  -4   55.97    6.73
   6   4   5  281.87   10.71
  -6  -4  -5  282.03   14.87
  -6   4  -5  284.82   18.69
  -6   4  -6  457.51   24.06
   6  -4   7    6.19    3.59
  -6   4  -7    8.76    4.30
   6  -4   8  148.57   12.66
  -6   4  -8  139.86   13.93
   6  -4   9   70.89    9.05
  -6   4  -9  101.51   11.91
   6  -4  10   67.36    9.14
  -6   4 -10   64.53    6.38
  -6   4 -10   67.42   10.20
   6  -4  11    8.63    4.37
  -6   4 -11    8.44    2.78
  -6   4 -11    1.36    3.28
   6  -4  12   44.69    8.15
  -6   4 -12   54.35    9.47
   6  -4  13   16.42    5.74
  -6   4 -13   16.65    6.31
   6  -4  14   10.08    4.81
  -6   4 -14   -1.03    4.07
   6  -4  15   28.55    7.52
  -6   4 -15   36.80    8.21
   6  -4  16    3.91    4.65
  -6   4 -16    3.89    3.95
   6  -4  17    9.50    5.01
  -6   4 -17    4.30    5.25
   6  -4  18   63.31   11.38
   6   4  18   80.47   11.13
  -6   4 -18   70.39   12.62
   6  -4  19    8.45    5.22
   6   4  19    2.54    3.96
   6   4  20   -4.61    4.61
   6   4  21   11.26    5.00
  -6   5  19    2.33    4.81
   6   5 -19    4.25    4.79
  -6   5  18    6.60    5.55
   6   5 -18    1.64    3.66
  -6   5  17   83.90   12.82
   6   5 -17   85.65   13.20
  -6   5  16    8.79    5.33
   6   5 -16    9.01    5.41
  -6   5  15   33.36    8.14
   6   5 -15   44.57    8.69
  -6   5  14   -2.72    4.80
   6   5 -14    5.47    5.07
  -6   5  13   -1.15    3.28
   6   5 -13    2.75    3.79
  -6   5  12    4.73    4.01
   6   5 -12   -5.27    4.74
  -6   5  11    0.55    2.99
   6   5 -11   11.29    4.45
  -6   5  10   -2.14    3.40
  -6   5   9    6.75    3.68
  -6   5   8    8.91    4.97
  -6   5   7   19.12    5.64
  -6   5   6   27.03    6.71
  -6   5   5  278.25   18.77
  -6   5   4   15.65    5.15
  -6  -5   4    6.81    1.88
  -6  -5   3   52.91    4.30
  -6   5   3   58.08    8.85
  -6   5   2    7.00    3.93
  -6  -5   2   12.49    2.29
  -6   5   1   58.98    8.80
  -6  -5   1   61.99    5.26
  -6   5   0    5.57    3.47
  -6  -5   0   10.88    2.68
  -6   5  -1  186.00   15.47
  -6   5  -2   25.32    6.29
  -6   5  -3   18.14    5.50
   6  -5   3   27.73    4.91
   6   5   3   28.28    4.68
   6   5   4    5.97    2.49
  -6   5  -4    4.95    3.39
   6  -5   4    5.66    3.02
  -6   5  -5   76.96   10.40
   6  -5   5   91.50    9.27
   6   5   5   87.82    7.11
  -6   5  -6    3.25    4.15
   6  -5   6    7.20    3.65
   6   5   6    6.83    2.62
   6  -5   7  153.15   12.66
  -6   5  -7  165.45   15.17
   6  -5   8   11.74    4.32
  -6   5  -8   11.27    5.52
  -6   5  -9   -1.17    2.37
   6  -5   9    3.18    3.38
  -6   5  -9   -7.28    4.69
  -6   5 -10    4.63    2.48
   6  -5  10   10.48    4.51
  -6   5 -10    9.87    4.78
   6  -5  11  147.30   13.95
  -6   5 -11  138.91   10.53
  -6   5 -11  136.18   14.64
   6  -5  12    3.05    3.24
  -6   5 -12    6.85    5.31
   6  -5  13  109.70   12.77
  -6   5 -13   98.60   13.46
   6  -5  14    8.13    4.31
  -6   5 -14   12.03    5.73
   6  -5  15    2.68    3.20
  -6   5 -15   -1.14    4.46
   6  -5  16   11.41    5.33
  -6   5 -16    6.37    3.73
   6  -5  17   53.22    9.84
  -6   5 -17   46.54   10.24
   6  -5  18    9.13    5.85
   6   5  18    2.61    4.53
  -6   5 -18    4.32    5.18
   6   5  19   50.95    9.62
   6   5  20    0.53    3.96
  -6   6  17    5.42    4.82
   6   6 -17    8.74    5.06
  -6   6  16   93.87   13.61
   6   6 -16   84.44   12.70
  -6   6  15   -1.17    4.13
   6   6 -15   -1.10    3.98
  -6   6  14   27.12    7.42
   6   6 -14   33.80    8.05
  -6   6  13   29.82    7.75
   6   6 -13   49.19    9.96
   6   6 -12    1.44    3.37
  -6   6  12   -2.80    4.27
   6   6 -11   -2.70    3.01
  -6   6  11   -0.62    4.03
  -6   6  10  125.64   14.24
  -6   6   9   53.48    9.60
  -6   6   8   50.44    8.79
  -6   6   7   41.61    8.28
  -6   6   6   51.08    8.70
  -6   6   5   58.11    8.98
  -6   6   4   57.96    9.10
  -6   6   3   57.46    8.99
  -6   6   2    4.94    4.43
   6  -6  -1  149.44    9.06
  -6   6   1  141.75   14.10
  -6   6   0   35.42    7.57
   6  -6   0   33.00    4.72
  -6   6  -1    1.54    3.48
   6  -6   1    7.41    2.85
   6  -6   2   67.72    7.16
  -6   6  -2   71.15   10.28
   6   6   2   68.39    7.41
   6  -6   3  116.08    9.66
   6   6   3  107.59    9.21
  -6   6  -3  113.80   12.44
  -6   6  -4   16.98    5.97
   6   6   4   14.55    4.26
   6  -6   4   22.19    4.65
  -6   6  -5   44.13    8.10
   6  -6   5   53.32    7.02
   6   6   5   43.06    5.73
   6  -6   6  106.15   10.26
   6   6   6  104.45    8.70
  -6   6  -6  111.36   12.97
   6  -6   7    1.67    2.76
  -6   6  -7    2.70    4.37
   6  -6   8    0.96    2.69
  -6   6  -8    3.83    4.49
  -6   6  -9   66.73    8.06
   6  -6   9   64.82    8.92
  -6   6  -9   68.49   10.40
  -6   6 -10   67.46    8.28
   6  -6  10   56.29    8.60
  -6   6 -10   57.26    9.87
   6  -6  11   22.74    5.77
  -6   6 -11   15.92    5.72
  -6   6 -11   24.67    5.27
   6  -6  12   63.63   10.21
  -6   6 -12   69.41   11.07
   6  -6  13   30.60    7.70
  -6   6 -13   27.39    7.43
   6  -6  14   15.62    6.01
  -6   6 -14   11.94    6.46
   6  -6  15   30.74    7.66
  -6   6 -15   31.63    8.49
   6  -6  16   15.94    6.15
  -6   6 -16   11.98    5.87
   6  -6  17    1.14    4.42
  -6   6 -17   -1.54    4.24
   6   6  18    5.38    4.37
  -6   6 -18   11.33    5.10
   6   6  19   10.06    4.98
  -6   7  16    3.02    4.08
  -6   7  15    2.30    4.67
   6   7 -15   -1.37    3.93
   6   7 -14   49.64   10.10
  -6   7  14   55.49   11.08
   6   7 -13    7.17    5.84
  -6   7  13   11.55    6.32
   6   7 -12   40.35    8.42
  -6   7  12   33.27    8.04
   6   7 -11    3.30    3.38
  -6   7  11   17.74    6.37
  -6   7  10   18.00    6.47
  -6   7   9   23.36    6.87
  -6   7   8   65.76   10.69
  -6   7   7   18.98    5.92
  -6   7   6   24.21    6.46
  -6   7   5   10.83    5.86
  -6   7   4   40.59    8.12
  -6   7   3   -2.11    3.32
  -6   7   2  217.84   17.82
  -6   7   1    6.82    5.03
  -6   7   0    0.33    3.60
  -6   7  -1    4.14    3.25
   6   7   1   10.21    3.46
   6   7   2  103.12   10.02
  -6   7  -2   91.76   11.78
  -6   7  -3   11.33    5.16
   6   7   3   10.64    3.92
   6  -7   4  181.19   12.36
   6   7   4  178.77   12.73
  -6   7  -4  150.76   15.21
  -6   7  -5   13.52    5.75
   6   7   5    9.11    3.86
   6  -7   5   11.02    4.16
  -6   7  -6   26.98    7.00
   6   7   6   25.54    5.01
   6  -7   6   32.66    6.01
   6  -7   7    6.75    3.98
  -6   7  -7   -1.65    3.22
   6  -7   8  112.99   11.49
  -6   7  -8   88.18   12.15
   6  -7   9   10.08    4.70
  -6   7  -9   10.07    4.85
  -6   7  -9    6.52    5.17
   6  -7  10  113.65   12.44
  -6   7 -10  124.21   14.87
  -6   7 -10  139.48   12.83
  -6   7 -11    1.68    2.55
  -6   7 -11    2.21    4.57
   6  -7  12   -1.89    4.59
  -6   7 -12    5.20    4.50
   6  -7  13    4.72    4.62
  -6   7 -13   -1.72    4.04
   6  -7  14   24.94    7.09
  -6   7 -14   31.04    8.11
   6  -7  15    4.56    5.03
  -6   7 -15   -0.64    4.06
   6  -7  16   23.96    7.87
  -6   7 -16   21.94    7.51
  -6   8  14   13.69    6.01
  -6   8  13   40.49    9.84
  -6   8  12    2.62    5.74
   6   8 -12   17.66    6.93
  -6   8  11   -3.60    4.29
   6   8 -11    7.42    5.58
  -6   8  10   12.50    5.93
  -6   8   9   63.12   10.88
  -6   8   8    1.07    3.92
  -6   8   7   32.92    8.26
  -6   8   6    7.78    3.87
  -6   8   5    7.07    4.41
  -6   8   4   -1.93    4.42
  -6   8   3   38.81    8.15
  -6   8   2    4.48    4.26
  -6   8   1   50.45    9.30
  -6   8   0   16.54    6.44
   6   8   0   13.60    4.41
  -6   8  -1    0.83    3.30
   6   8   1    7.59    3.38
  -6   8  -2    0.63    3.57
   6   8   2    1.19    2.77
  -6   8  -3   35.07    8.29
   6   8   3   29.71    6.11
  -6   8  -4   13.80    5.35
   6   8   4   12.55    4.35
  -6   8  -5   28.84    7.19
   6   8   5   20.01    4.79
  -6   8  -6    9.80    5.02
  -6   8  -7    0.82    4.08
  -6   8  -8   -4.88    4.86
  -6   8  -9   58.24    9.22
  -6   8  -9   46.21    9.28
  -6   8 -10   12.32    5.28
  -6   8 -10   -3.19    4.52
  -6   8 -11   14.75    7.33
   6  -8  12    5.01    4.01
  -6   8 -12   10.80    5.95
   6  -8  13    8.63    5.46
  -6   8 -13   20.26    8.03
   6  -8  14    6.81    5.23
  -6   8 -14    7.15    6.76
   6  -8  15   36.26    8.72
  -6   8 -15   36.31    8.79
  -6   9  11   25.25    8.38
  -6   9  10   21.95    7.92
  -6   9   9    8.48    4.90
  -6   9   8   10.01    4.81
  -6   9   7    5.75    4.92
  -6   9   6    3.90    4.99
  -6   9   5   13.21    5.63
  -6   9   4   11.61    5.97
  -6   9   3    4.58    4.72
  -6   9   2    6.18    4.37
   6   9  -2   11.59    5.04
  -6   9   1    7.73    4.64
   6   9  -1   10.80    4.11
   6   9   0    0.05    3.01
  -6   9   0    5.18    5.69
  -6   9  -1   32.90    7.81
   6   9   1   41.57    8.16
  -6   9  -2   -1.69    3.95
   6   9   2   -3.59    3.35
  -6   9  -3    1.99    3.83
   6   9   3    0.62    2.77
  -6   9  -4   13.68    5.25
   6   9   4   12.22    3.85
  -6   9  -5    5.33    4.51
  -6   9  -6   10.51    4.87
  -6   9  -7   13.00    6.19
  -6   9  -8    6.17    5.47
  -6   9  -9   -3.33    4.31
  -6   9 -10    8.48    5.12
  -6   9 -10    0.95    4.91
  -6   9 -11   26.88    8.02
  -6   9 -12    0.05    3.79
  -6   9 -13   40.68   10.17
  -6  10   8   -0.32    4.94
  -6  10   7    4.95    4.24
  -6  10   6    3.10    4.02
  -6  10   5   11.35    5.68
  -6  10   4    3.79    4.39
   6  10  -4    5.29    4.28
  -6  10   3    5.79    4.99
   6  10  -3    0.50    3.58
  -6  10   2    4.54    4.78
   6  10  -2    3.58    4.32
   6  10  -1   -1.32    4.10
  -6  10   1   -1.37    3.69
  -6  10   0   28.26    7.77
   6  10   0   35.28    7.93
  -6  10  -1    4.51    5.24
   6  10   1    0.44    3.36
  -6  10  -2   25.21    8.39
   6  10   2   13.90    5.80
  -6  10  -3   -0.54    4.11
  -6  10  -4   -3.55    5.26
  -6  10  -5    2.05    4.17
  -7   0  23    2.60    4.73
  -7   0  22   58.43   10.43
  -7   0  21    6.33    5.01
  -7   0  20   36.33    8.33
  -7   0  19   -0.27    3.13
  -7   0  18   18.33    6.08
  -7   0  17    4.55    3.61
  -7   0  16  192.15   16.33
  -7   0  15    4.95    3.79
   7   0 -15    6.84    4.06
  -7   0  14    5.58    3.47
   7   0 -14    5.78    3.39
  -7   0  13    2.02    2.82
   7   0 -13   -0.77    2.44
  -7   0  12   -1.25    2.76
   7   0 -12    1.93    2.45
   7   0 -11   -0.97    2.54
  -7   0  11   -5.04    3.16
   7   0 -10   42.18    6.44
  -7   0  10   52.51    8.27
  -7   0   9    0.19    2.38
   7   0  -9   -0.64    2.65
  -7   0   8   -0.89    2.52
  -7   0   7    2.52    3.21
  -7   0   6  518.38   22.64
  -7   0   5    0.62    2.93
  -7   0   4  114.25   10.60
  -7   0   3   -0.01    2.77
  -7   0   2   98.53   10.04
  -7   0   1    4.08    3.19
  -7   0   0   63.24    8.11
  -7   0  -1    0.36    2.22
  -7   0  -2  184.28   13.93
  -7   0  -3   -0.02    2.77
   7   0   3    0.83    0.98
  -7   0  -4    1.64    3.75
  -7   0  -5    3.18    2.97
  -7   0  -6  517.79   24.20
  -7   0  -7    8.33    4.48
  -7   0  -8   53.98    8.32
  -7   0  -9   -4.91    3.70
  -7   0 -10   -1.97    2.86
  -7   0 -11    2.36    3.29
  -7   0 -12   25.20    6.55
  -7   0 -13   -1.67    3.62
  -7   0 -14   70.75   10.98
  -7   0 -15   -5.11    3.44
   7   0  16   42.73    8.80
   7   0  17   -6.59    4.09
   7   0  18  114.41   14.67
   7   0  19    4.50    4.86
  -7  -1  23    5.49    4.21
  -7   1  22   10.02    5.94
  -7  -1  22   -1.94    4.76
  -7   1  21   50.97    9.82
  -7  -1  21   47.93   10.00
  -7   1  20   72.24   11.62
  -7  -1  20   54.64    9.64
  -7  -1  19    5.77    4.17
  -7   1  19    2.21    3.42
  -7  -1  18    2.95    3.66
  -7   1  18    3.35    4.01
  -7  -1  17  101.23   11.93
  -7   1  17   98.29   12.53
  -7  -1  16   42.10    8.18
  -7   1  16   26.84    6.78
   7   1 -16   30.32    6.88
  -7  -1  15  109.60   11.87
  -7   1  15  112.48   12.97
   7   1 -15  111.09   12.11
  -7  -1  14   26.46    6.16
  -7   1  14   32.22    6.75
   7   1 -14   32.75    7.11
  -7  -1  13   -4.33    2.73
  -7   1  13   -0.39    3.73
   7   1 -13    0.63    2.64
   7  -1 -13    5.17    2.65
  -7  -1  12    0.02    2.43
  -7   1  12    4.29    3.65
   7   1 -12   10.07    4.27
   7  -1 -12   -0.32    2.45
  -7  -1  11  121.21   11.32
  -7   1  11  118.98   12.17
   7   1 -11  125.89   11.43
   7  -1 -11  128.41   10.36
   7  -1 -10   48.51    6.26
   7   1 -10   56.13    7.81
  -7   1  10   44.35    7.53
  -7  -1  10   46.12    7.18
  -7  -1   9  306.80   17.29
  -7   1   9  297.60   18.25
   7  -1  -9  296.40   14.69
  -7  -1   8   32.89    5.94
  -7   1   8   29.75    5.90
   7  -1  -8   39.35    5.64
  -7   1   7   83.73    9.78
  -7  -1   7   81.29    8.76
  -7  -1   6   34.33    5.67
  -7   1   6   28.36    6.13
  -7  -1   5  368.74   18.01
  -7   1   5  365.04   19.44
  -7  -1   4  105.23    9.75
  -7   1   4  111.91   10.92
  -7  -1   3   35.91    5.58
  -7   1   3   27.88    5.63
  -7  -1   2   46.48    6.48
  -7   1   2   45.69    6.98
  -7  -1   1   26.41    5.20
  -7   1   1   20.17    5.14
  -7  -1   0   53.45    7.32
  -7   1   0   49.43    7.53
  -7  -1  -1  117.93   10.59
  -7   1  -1  104.28   10.64
  -7  -1  -2   14.10    4.03
  -7   1  -2   18.82    5.12
   7  -1   2   14.70    2.60
  -7   1  -3   37.23    6.53
   7  -1   3   31.37    3.36
  -7  -1  -3   26.25    5.32
  -7  -1  -4  168.10   13.30
  -7   1  -4  184.53   14.61
  -7  -1  -5  336.44   18.79
  -7   1  -5  334.47   19.81
  -7  -1  -6  170.44   13.92
  -7   1  -6  157.66   13.89
  -7  -1  -7  112.19   11.45
  -7   1  -7  100.93   11.56
  -7  -1  -8    2.72    2.97
  -7   1  -8    4.04    3.16
  -7  -1  -9    2.74    2.88
  -7   1  -9    5.91    4.18
  -7  -1 -10  206.61   16.50
  -7   1 -10  207.34   17.07
  -7  -1 -11    2.78    3.94
  -7   1 -11    2.77    4.11
  -7  -1 -12  106.30   12.69
  -7   1 -12  109.86   13.12
  -7  -1 -13   82.69   11.38
  -7   1 -13   67.25   10.60
   7  -1  14    0.46    4.02
  -7  -1 -14   -1.76    3.83
  -7   1 -14    2.30    3.52
   7  -1  15   -3.85    4.67
  -7   1 -15    3.18    4.88
   7  -1  16   21.09    6.49
  -7   1 -16   37.31    9.33
   7  -1  17   91.29   12.59
   7   1  17   85.33   11.95
   7  -1  18    0.12    5.12
   7   1  18    7.40    4.51
   7  -1  19   17.87    6.27
   7   1  19   15.16    6.03
  -7  -2  22   15.03    4.77
  -7   2  21   -6.09    4.90
  -7  -2  21    2.24    4.02
  -7  -2  20   13.30    5.38
  -7   2  20   18.52    6.61
  -7  -2  19   14.92    5.15
  -7   2  19   17.76    6.95
  -7  -2  18   -3.61    3.43
  -7   2  18   -4.17    4.10
   7   2 -18   -1.23    3.29
  -7  -2  17    1.38    2.85
  -7   2  17   -2.94    3.66
   7   2 -17  -10.19    4.67
  -7  -2  16   24.82    6.22
  -7   2  16   24.69    7.16
   7   2 -16   26.38    6.92
  -7  -2  15   69.25    9.10
  -7   2  15   63.91   10.00
   7   2 -15   76.38   10.22
  -7  -2  14    1.95    2.55
  -7   2  14    0.14    2.98
   7   2 -14    1.18    4.00
  -7   2  13  104.62   12.15
  -7  -2  13  110.52   11.10
   7   2 -13  117.55   12.34
  -7   2  12    4.28    3.87
   7   2 -12   11.85    4.41
  -7  -2  12    8.18    3.80
   7   2 -11    4.32    3.44
  -7  -2  11    2.01    2.98
  -7   2  11    2.86    3.97
  -7  -2  10  198.64   13.56
  -7   2  10  186.85   15.55
   7  -2 -10  216.60   11.99
  -7  -2   9   54.46    7.17
  -7   2   9   51.66    8.43
   7  -2  -9   46.85    5.55
  -7   2   8   86.12   10.59
   7  -2  -8   85.31    7.12
  -7  -2   8   84.77    8.60
  -7   2   7   98.09   10.73
   7  -2  -7   96.31    7.27
  -7  -2   7   87.99    8.70
  -7  -2   6   67.57    7.63
  -7   2   6   68.89    9.04
  -7  -2   5    3.47    2.71
  -7   2   5   -5.67    3.86
  -7   2   4   67.46    9.08
  -7  -2   4   71.79    8.03
  -7  -2   3  373.82   17.51
  -7   2   3  360.34   19.95
  -7  -2   2    5.90    3.36
  -7   2   2    4.85    3.57
  -7  -2   1  595.19   22.36
  -7   2   1  619.45   26.21
  -7  -2   0    9.56    3.28
  -7   2   0   14.32    4.83
  -7  -2  -1    3.11    2.33
   7  -2   1    3.90    1.47
  -7   2  -2   33.21    6.72
   7  -2   2   29.05    4.01
  -7  -2  -2   33.97    5.87
   7  -2   3  318.88   12.01
  -7  -2  -3  322.01   17.46
  -7   2  -3  316.09   19.43
  -7   2  -4   -0.79    2.62
  -7  -2  -4    0.05    2.26
  -7  -2  -5  145.37   12.17
  -7   2  -5  139.48   13.20
  -7  -2  -6    6.39    2.72
  -7   2  -6    3.96    2.96
  -7  -2  -7    5.63    2.90
  -7   2  -7   16.72    5.25
  -7  -2  -8   26.43    6.20
  -7   2  -8   15.14    5.36
  -7  -2  -9  364.00   20.79
  -7   2  -9  365.71   22.55
  -7  -2 -10    6.52    4.49
  -7   2 -10   11.95    5.41
  -7  -2 -11  133.11   13.55
  -7   2 -11  164.67   15.84
  -7  -2 -12    8.65    4.73
  -7   2 -12    5.25    4.15
   7  -2  13   38.19    7.88
  -7   2 -13   34.22    7.78
   7  -2  14   12.73    5.58
  -7   2 -14   12.12    6.26
   7  -2  15  181.91   17.08
  -7   2 -15  172.44   17.54
   7  -2  16   10.81    5.67
  -7   2 -16   10.94    6.06
   7  -2  17    9.66    5.90
   7   2  17   26.70    7.31
  -7   2 -17   17.22    6.11
   7  -2  18   13.03    6.54
   7   2  18    6.81    6.09
   7  -2  19   15.10    6.59
   7   2  19    9.25    5.14
  -7   3  20   57.84   11.51
  -7   3  19    6.96    4.85
   7   3 -19    9.72    5.11
  -7   3  18   63.76   11.49
   7   3 -18   65.87   10.71
  -7  -3  17    8.75    3.84
  -7   3  17    0.91    3.40
   7   3 -17   -0.56    3.86
  -7  -3  16    7.17    2.90
  -7   3  16    7.46    5.24
   7   3 -16    0.44    3.27
  -7  -3  15   20.19    5.40
  -7   3  15   25.21    7.03
   7   3 -15   23.67    6.32
  -7  -3  14  108.06   10.79
  -7   3  14  119.13   13.85
   7   3 -14  112.39   12.57
  -7   3  13    9.74    5.23
   7   3 -13    8.35    4.64
  -7  -3  13    6.06    3.17
  -7  -3  12  180.84   12.81
  -7   3  12  197.42   17.20
   7   3 -12  179.45   15.24
  -7  -3  11    9.05    3.20
  -7   3  11   12.12    5.66
  -7  -3  10   -2.16    2.82
  -7   3  10   -4.97    3.54
  -7  -3   9    6.62    2.61
  -7   3   9   -1.38    2.97
  -7   3   8  236.60   17.57
  -7  -3   8  237.12   13.57
  -7  -3   7    0.85    2.27
  -7   3   7   -4.66    3.53
   7  -3  -7   -1.68    1.31
  -7   3   6   74.56    9.85
  -7  -3   6   80.05    7.85
   7  -3  -6   81.98    5.54
  -7  -3   5  204.79   12.39
   7  -3  -5  175.81    7.84
  -7   3   5  189.52   15.36
  -7  -3   4  219.21   12.76
  -7   3   4  220.26   16.47
  -7  -3   3  183.80   11.78
  -7   3   3  189.63   15.15
  -7  -3   2  209.28   12.71
  -7   3   2  197.79   15.53
  -7  -3   1   -1.01    2.93
  -7   3   1    6.52    3.47
  -7   3   0   25.55    5.75
  -7  -3   0   42.23    5.70
  -7   3  -1   27.22    5.81
  -7  -3  -1   23.52    4.61
  -7  -3  -2  144.82   11.11
  -7   3  -2  161.09   14.21
  -7   3  -3    6.43    4.39
  -7  -3  -3    4.10    3.20
  -7  -3  -4  423.22   19.71
  -7   3  -4  392.99   22.63
  -7   3  -5   30.12    6.76
   7   3   5   24.05    2.42
  -7  -3  -5   18.55    4.91
  -7  -3  -6    7.83    3.18
  -7   3  -6    6.31    4.39
  -7  -3  -7  158.92   13.05
  -7   3  -7  151.21   14.44
  -7  -3  -8  225.43   15.91
  -7   3  -8  216.75   17.71
  -7  -3  -9   24.09    6.06
  -7   3  -9   21.90    6.42
  -7  -3 -10   87.30   10.51
  -7   3 -10   86.69   11.90
   7  -3  11   10.96    4.52
  -7   3 -11   12.24    5.76
   7  -3  12   -1.27    3.33
  -7   3 -12   -0.70    3.44
   7  -3  13   -2.30    3.14
  -7   3 -13   -5.98    3.94
   7  -3  14   40.80    8.59
  -7   3 -14   43.07    9.29
   7  -3  15   17.04    6.06
  -7   3 -15   16.07    7.62
   7  -3  16   72.55   11.64
  -7   3 -16   72.26   12.38
   7  -3  17   12.27    6.09
  -7   3 -17    6.39    5.92
   7  -3  18   -6.09    5.37
   7   3  18   -1.39    4.04
  -7   3 -18    5.50    5.27
   7   3  19    2.63    4.82
  -7   4  19   45.95   10.17
   7   4 -19   47.52    9.85
  -7   4  18    8.66    5.59
   7   4 -18   18.00    7.11
  -7   4  17    5.91    4.71
   7   4 -17   17.78    6.35
  -7   4  16   69.87   11.78
   7   4 -16   75.50   11.50
  -7   4  15   12.77    5.09
   7   4 -15   25.70    6.91
  -7   4  14   32.46    8.20
   7   4 -14   39.35    8.02
  -7   4  13   18.76    6.30
   7   4 -13   34.68    8.13
   7   4 -12   14.60    5.50
  -7   4  12   12.44    5.28
  -7   4  11   10.64    5.07
  -7  -4  10   59.51    6.81
  -7   4  10   64.92   10.05
  -7  -4   9   64.70    6.96
  -7   4   9   58.38    9.73
  -7  -4   8   22.30    4.17
  -7   4   8   38.98    8.14
  -7  -4   7  345.96   15.21
  -7   4   7  350.24   21.74
  -7  -4   6    5.53    2.86
  -7   4   6   14.08    5.65
  -7  -4   5   48.41    5.67
  -7   4   5   49.79    8.95
  -7   4   4   65.38    9.73
  -7  -4   4   70.63    6.84
  -7   4   3   57.75    8.93
  -7  -4   3   67.81    6.55
  -7   4   2    2.29    3.00
  -7  -4   2   -0.94    2.05
  -7   4   1   17.42    5.06
  -7  -4   1   19.83    4.20
  -7   4   0   61.86    9.32
  -7  -4   0   59.36    6.67
  -7   4  -1   -0.90    3.14
  -7  -4  -1    8.72    3.36
  -7   4  -2   60.95    9.34
  -7  -4  -2   68.66    7.38
  -7   4  -3   69.61    9.89
  -7  -4  -3   69.41    7.69
  -7   4  -4    0.25    3.01
  -7  -4  -4    7.68    3.27
   7   4   4   10.13    2.29
  -7   4  -5   61.30    9.90
   7   4   5   64.80    5.09
  -7  -4  -5   60.63    7.61
  -7  -4  -6  231.08   15.05
  -7   4  -6  248.23   18.80
  -7  -4  -7    2.29    2.69
  -7   4  -7    0.52    2.97
   7  -4   8  113.17   12.30
  -7   4  -8  112.82   13.48
   7  -4   9   15.14    4.94
  -7   4  -9   13.60    5.70
   7  -4  10   14.93    5.12
  -7   4 -10   20.20    6.56
   7  -4  11    3.81    3.45
  -7   4 -11    2.90    3.71
   7  -4  12   69.11   10.16
  -7   4 -12   57.63   10.55
   7  -4  13    1.96    3.85
  -7   4 -13    6.11    4.87
   7  -4  14    4.47    4.28
  -7   4 -14    4.07    4.60
   7  -4  15   35.22    8.71
  -7   4 -15   36.75    9.26
   7  -4  16   22.94    7.02
  -7   4 -16   29.12    8.45
   7  -4  17    9.53    6.25
  -7   4 -17    1.75    4.64
   7   4  18   72.61   11.05
   7   4  19    8.61    5.83
   7   5 -18   -0.27    3.64
  -7   5  17   56.32   10.96
   7   5 -17   74.29   12.06
  -7   5  16    0.88    4.13
   7   5 -16  -12.81    5.70
  -7   5  15   51.25   10.65
   7   5 -15   65.88   11.39
  -7   5  14   10.83    5.37
   7   5 -14    5.97    4.59
   7   5 -13   18.59    6.13
  -7   5  13   29.60    7.79
   7   5 -12   13.27    5.55
  -7   5  12    6.72    5.96
  -7   5  11  143.90   15.33
  -7   5  10   18.03    6.65
  -7   5   9   44.68    8.32
  -7   5   8    9.15    5.00
  -7   5   7    7.33    4.23
  -7   5   6   29.10    6.73
  -7   5   5   44.07    8.56
  -7   5   4    3.57    3.56
  -7   5   3   77.62   10.57
  -7   5   2   10.98    4.83
  -7   5   1   24.11    6.41
  -7  -5   1   18.16    3.31
  -7   5   0    1.47    3.22
  -7  -5   0    2.23    2.13
  -7   5  -1   81.24   10.90
  -7  -5  -1   93.33    7.80
  -7   5  -2   -2.46    4.15
  -7  -5  -2   -0.36    1.94
  -7   5  -3    8.72    4.26
   7   5   3   13.94    3.32
   7   5   4   19.40    3.77
  -7   5  -4   23.35    6.59
   7  -5   4   15.72    4.53
  -7   5  -5   -0.19    3.47
   7  -5   5   -0.88    2.74
   7   5   5    2.41    2.03
  -7   5  -6    6.89    4.15
   7  -5   6    4.04    3.80
   7  -5   7   10.33    4.31
  -7   5  -7   10.69    4.55
   7  -5   8    0.44    3.22
  -7   5  -8    5.88    4.03
   7  -5   9   -2.72    3.88
  -7   5  -9    3.17    3.55
   7  -5  10   12.17    4.89
  -7   5 -10   11.57    5.50
   7  -5  11  170.56   15.45
  -7   5 -11  165.83   17.07
   7  -5  12   44.13    8.15
  -7   5 -12    7.52    6.12
   7  -5  13   91.85   12.23
  -7   5 -13   86.34   12.92
   7  -5  14   10.19    5.96
  -7   5 -14    3.23    4.55
   7  -5  15    1.77    3.38
  -7   5 -15   13.88    6.14
   7  -5  16    4.13    4.69
  -7   5 -16    8.62    5.29
   7  -5  17   44.62    9.93
  -7   6  16   51.55   10.59
   7   6 -16   44.51    9.90
   7   6 -15    5.93    4.59
  -7   6  15    8.93    5.84
   7   6 -14   10.68    5.24
  -7   6  14   14.60    5.96
   7   6 -13   47.99    9.80
  -7   6  13   53.43   10.32
  -7   6  12   12.22    5.55
   7   6 -12   13.25    6.11
  -7   6  11    3.92    4.42
  -7   6  10   91.21   12.60
  -7   6   9   79.62   11.80
  -7   6   8   23.99    8.05
  -7   6   7   64.39   10.60
  -7   6   6   16.54    6.50
  -7   6   5   12.49    5.75
  -7   6   4   97.76   12.48
  -7   6   3   14.15    5.78
  -7   6   2    7.39    4.39
  -7   6   1   55.17    9.63
   7  -6   0   94.47    8.54
  -7   6   0   94.08   12.11
  -7   6  -1   22.41    6.91
   7  -6   1   14.60    3.99
   7  -6   2  109.10    9.71
  -7   6  -2  120.37   13.71
  -7   6  -3   53.44    9.49
   7  -6   3   54.76    7.45
   7   6   3   52.36    6.70
  -7   6  -4    4.88    3.52
   7   6   4    6.13    2.54
   7  -6   4    1.65    2.19
  -7   6  -5   23.02    6.67
   7  -6   5   22.50    5.43
  -7   6  -6   46.09    9.16
   7  -6   6   39.85    7.00
   7  -6   7    2.49    3.36
  -7   6  -7   -0.21    3.70
   7  -6   8   30.25    6.76
  -7   6  -8   29.88    7.73
   7  -6   9   27.34    6.60
  -7   6  -9   38.67    8.58
   7  -6  10   20.46    5.80
  -7   6 -10   27.21    7.61
   7  -6  11   11.59    5.32
  -7   6 -11   16.11    7.39
   7  -6  12   69.11   10.25
  -7   6 -12   51.70   10.45
   7  -6  13   12.48    5.85
  -7   6 -13    8.11    3.98
   7  -6  14   -2.26    4.54
  -7   6 -14   -1.43    3.96
   7  -6  15    1.26    3.92
  -7   6 -15   12.14    6.67
   7  -6  16    6.42    4.48
  -7   7  14   38.56    9.37
  -7   7  13    5.38    5.92
   7   7 -13    0.14    3.76
  -7   7  12   28.91    7.95
   7   7 -12   24.72    8.72
  -7   7  11    2.09    4.48
  -7   7  10   13.17    6.31
  -7   7   9    2.11    5.10
  -7   7   8  113.86   14.53
  -7   7   7    4.07    5.27
  -7   7   6   45.17    9.20
  -7   7   5   -4.60    3.94
  -7   7   4   49.15    9.49
  -7   7   3   16.90    7.64
  -7   7   2  171.54   16.83
  -7   7   1    5.48    4.96
  -7   7   0    0.40    3.42
  -7   7  -1    0.72    3.31
   7   7   1    8.22    4.37
   7   7   2   90.67    9.56
  -7   7  -2   77.17   11.30
  -7   7  -3    4.89    4.86
   7   7   3    4.42    3.44
  -7   7  -4  104.52   13.50
  -7   7  -5    7.40    5.51
  -7   7  -6   -2.11    4.28
   7  -7   7   14.52    4.90
  -7   7  -7    8.76    5.38
   7  -7   8   73.48    9.66
  -7   7  -8   61.97   11.11
   7  -7   9    6.96    3.71
  -7   7  -9    2.48    4.48
   7  -7  10   13.26    5.31
  -7   7 -10   22.54    7.28
   7  -7  11    0.89    3.06
  -7   7 -11   -6.43    6.60
   7  -7  12   10.43    4.26
  -7   7 -12    8.63    5.45
   7  -7  13    1.32    4.04
  -7   7 -13   -4.66    3.94
   7  -7  14    6.12    4.93
  -7   7 -14   15.27    7.19
   7  -7  15    6.92    5.61
  -7   8  11    5.65    5.92
  -7   8  10   47.61    9.94
  -7   8   9   31.24    8.63
  -7   8   8    0.07    4.78
  -7   8   7   42.68    9.77
  -7   8   6    3.82    4.91
  -7   8   5   -6.66    5.36
  -7   8   4    3.00    4.34
  -7   8   3   35.46    8.55
  -7   8   2    6.24    5.25
  -7   8   1   35.72    8.80
  -7   8   0   11.19    6.21
   7   8   0   17.79    5.48
  -7   8  -1   -1.40    4.58
   7   8   1    1.26    3.82
  -7   8  -2   18.55    7.19
   7   8   2   31.00    6.22
  -7   8  -3   55.63   10.96
  -7   8  -4   10.99    5.29
  -7   8  -5   27.78    8.02
  -7   8  -6   21.83    7.53
  -7   8  -7   -0.53    4.36
  -7   8  -8   -4.10    4.79
  -7   8  -9   11.50    6.48
  -7   8 -10   -1.81    4.56
  -7   8 -11   26.59    8.53
  -7   8 -12    2.26    3.84
  -7   9   8   16.14    7.46
  -7   9   7    1.82    4.42
  -7   9   6    1.79    5.23
  -7   9   5   11.41    6.38
  -7   9   4    2.32    5.06
  -7   9   3   10.83    5.20
  -7   9   2   -3.40    3.98
   7   9  -2    5.71    4.86
  -7   9   1    5.74    4.33
   7   9  -1    2.40    3.40
   7   9   0    5.81    4.95
  -7   9   0    6.65    4.99
  -7   9  -1   19.42    7.42
  -7   9  -2   12.61    6.33
  -7   9  -3    1.83    4.36
  -7   9  -4   16.02    6.50
  -7   9  -5    6.63    5.66
  -7   9  -6   -0.87    4.69
  -7   9  -7   -4.14    6.07
  -7   9  -8   -6.54    5.74
  -7   9  -9   -2.36    5.14
  -7  10   3   -2.09    3.97
   7  10  -3    1.10    3.20
  -7  10   2   -4.59    6.27
   7  10  -2   -7.33    4.00
   7  10  -1    8.89    4.23
  -7  10   1    1.26    4.71
  -7  10   0    2.72    5.03
  -7  10  -1    9.37    6.82
  -7  10  -2   25.19    7.89
  -7  10  -3    4.27    5.91
  -7  10  -4   -7.51    6.00
  -7  10  -5   -2.07    4.70
  -8   0  21   -5.68    3.99
  -8   0  20   60.87   11.14
  -8   0  19   -1.54    4.14
  -8   0  18   16.48    5.74
  -8   0  17    8.98    5.34
  -8   0  16  136.97   14.65
   8   0 -15    4.02    3.53
  -8   0  15    2.65    4.14
   8   0 -14   17.24    5.05
  -8   0  14   11.68    4.90
  -8   0  13    0.13    2.97
   8   0 -13   -0.82    2.51
  -8   0  12    2.20    2.89
   8   0 -12   -1.97    2.90
  -8   0  11    0.02    3.10
   8   0 -11    7.02    4.06
  -8   0  10  129.33   12.93
   8   0 -10  125.80   11.20
  -8   0   9   -3.40    3.89
  -8   0   8  316.52   19.41
  -8   0   7   -2.44    2.87
  -8   0   6   63.71    8.79
  -8   0   5    5.79    3.60
  -8   0   4  111.66   11.25
  -8   0   3    0.28    2.74
  -8   0   2    3.36    2.41
  -8   0   1   -2.74    2.57
  -8   0   0   23.11    5.36
  -8   0  -1    1.23    2.67
  -8   0  -2  116.23   11.92
  -8   0  -3    3.06    2.54
   8   0   3    0.49    1.21
  -8   0  -4   -0.71    2.67
  -8   0  -5    5.44    4.35
  -8   0  -6  190.84   15.88
  -8   0  -7   -2.90    3.55
  -8   0  -8    4.60    4.02
  -8   0  -9   -0.99    3.05
  -8   0 -10   76.88   10.96
  -8   0 -11    3.67    3.94
  -8   0 -12   32.51    7.59
  -8   0 -13    1.75    4.36
  -8   0 -14    0.59    4.17
  -8   0 -15   -2.51    4.52
   8   0  16   20.65    7.11
  -8   0 -16   31.22    7.61
   8   0  17    2.57    3.91
  -8  -1  22    6.04    4.49
  -8  -1  21   36.63    9.31
  -8  -1  20   20.82    6.48
  -8   1  20   29.07    8.57
  -8  -1  19   -4.71    4.92
  -8   1  19   -1.51    3.96
  -8  -1  18   11.76    5.61
  -8   1  18    8.49    5.30
  -8  -1  17   84.22   11.37
  -8   1  17   60.66   10.52
   8   1 -17   79.46   11.52
  -8  -1  16   -3.97    4.14
  -8   1  16    4.53    4.73
   8   1 -16    2.02    4.35
  -8   1  15   69.39   10.77
   8   1 -15   89.67   11.22
  -8  -1  15   84.96   11.13
   8   1 -14   -1.00    2.71
  -8  -1  14    8.75    4.48
   8  -1 -14   12.66    4.55
  -8   1  14   11.75    4.44
  -8  -1  13    1.81    2.85
   8   1 -13    1.90    3.33
  -8   1  13    0.44    2.95
   8  -1 -13    3.77    3.01
  -8  -1  12   10.14    4.05
  -8   1  12   16.34    5.42
   8   1 -12   14.54    4.96
   8  -1 -12    7.88    3.21
  -8  -1  11   42.26    7.23
  -8   1  11   45.90    8.30
   8   1 -11   43.30    7.23
   8  -1 -11   43.87    6.52
  -8   1  10    6.49    4.40
   8  -1 -10   -0.96    2.83
  -8   1   9  240.21   17.61
   8  -1  -9  257.09   14.62
  -8  -1   9  237.76   16.24
  -8  -1   8   17.83    4.91
  -8   1   8   19.12    5.65
  -8  -1   7    0.69    2.81
  -8   1   7    1.64    3.10
  -8  -1   6   43.50    7.35
  -8   1   6   59.56    9.06
  -8  -1   5  363.40   19.65
  -8   1   5  311.83   19.41
  -8  -1   4    4.81    3.32
  -8   1   4   10.10    4.03
  -8  -1   3   56.06    7.91
  -8   1   3   46.96    8.00
  -8  -1   2   72.83    9.11
  -8   1   2   58.11    8.69
  -8  -1   1    9.74    3.40
  -8   1   1   11.32    4.68
  -8  -1   0   19.21    4.69
  -8   1   0   11.30    4.33
   8  -1   1  135.77    8.41
  -8  -1  -1  131.35   12.36
  -8   1  -1  139.90   13.23
  -8  -1  -2   15.50    4.60
  -8   1  -2   17.33    5.57
   8  -1   2   16.32    2.87
  -8   1  -3   38.16    7.51
   8  -1   3   27.73    3.45
  -8  -1  -3   30.02    6.09
  -8  -1  -4  172.72   14.25
  -8   1  -4  154.77   14.43
  -8  -1  -5  166.75   14.36
  -8   1  -5  167.24   15.01
  -8  -1  -6   22.89    5.86
  -8   1  -6   25.61    6.95
  -8  -1  -7  164.27   14.48
  -8   1  -7  191.33   16.52
  -8  -1  -8   93.49   11.54
  -8   1  -8  107.78   12.64
  -8  -1  -9   17.01    5.74
  -8   1  -9    9.93    5.13
  -8   1 -10  117.11   13.89
  -8  -1 -10  101.84   12.32
  -8  -1 -11   22.80    6.73
  -8   1 -11   26.50    7.09
  -8  -1 -12   -0.52    3.40
  -8   1 -12    4.41    4.47
  -8  -1 -13   35.66    8.20
  -8   1 -13   28.29    7.33
  -8  -1 -14   23.27    6.77
  -8   1 -14   25.28    7.94
   8  -1  15    5.81    4.29
  -8   1 -15    2.16    5.23
   8  -1  16   63.44   11.02
  -8   1 -16   37.55    9.30
   8  -1  17   62.15   11.69
   8   1  17   46.37    9.99
  -8   1 -17   48.32   10.27
  -8  -2  20    1.42    3.62
  -8  -2  19    4.57    3.68
  -8   2  19    6.83    5.02
  -8  -2  18   -3.08    4.13
  -8   2  18    2.04    3.49
   8   2 -18   -3.03    3.75
  -8  -2  17   16.13    5.94
  -8   2  17   11.43    5.99
   8   2 -17    8.38    4.40
  -8   2  16    1.22    3.42
   8   2 -16    6.74    4.79
  -8   2  15   56.46   10.23
   8   2 -15   51.69    9.03
  -8  -2  15   51.67    8.73
  -8  -2  14    1.67    3.38
   8   2 -14    7.87    4.72
  -8   2  14   -2.00    3.55
  -8  -2  13  171.52   14.24
  -8   2  13  127.77   14.61
   8   2 -13  136.40   13.68
  -8  -2  12   10.23    3.68
  -8   2  12   10.68    5.47
   8   2 -12   10.70    4.69
  -8  -2  11   31.45    6.05
  -8   2  11   25.06    6.94
   8   2 -11   33.49    6.72
  -8  -2  10    0.72    2.78
  -8   2  10   -3.48    4.01
   8  -2 -10    0.50    1.67
  -8  -2   9   17.42    4.65
  -8   2   9   14.69    4.70
   8  -2  -9   11.74    3.05
  -8  -2   8    5.27    3.63
  -8   2   8    8.84    3.50
   8  -2  -8    5.76    2.51
  -8   2   7   71.00    9.84
  -8  -2   7   93.11    9.73
   8  -2  -7   89.61    7.65
  -8   2   6   99.45   11.67
  -8  -2   6  116.59   11.01
  -8   2   5   89.09   10.85
  -8  -2   5  108.30   10.44
  -8  -2   4  123.87   11.35
  -8   2   4  130.98   13.18
  -8   2   3   76.26   10.14
  -8  -2   3   88.61    9.54
  -8  -2   2    5.60    2.74
  -8   2   2   -3.21    3.19
  -8  -2   1  165.28   13.04
  -8   2   1  168.79   15.03
  -8  -2   0    5.50    3.02
  -8   2   0    9.93    4.52
  -8   2  -1   -0.05    3.07
  -8  -2  -1    2.74    3.09
  -8   2  -2   24.64    6.42
   8  -2   2   32.00    4.40
  -8  -2  -2   25.87    5.65
  -8  -2  -3  130.74   12.05
  -8   2  -3  132.42   13.52
  -8   2  -4    6.12    4.41
  -8  -2  -4   12.31    4.24
  -8   2  -5   79.65   10.87
  -8  -2  -5  104.41   11.00
  -8  -2  -6   66.29    9.02
  -8   2  -6   60.43    9.86
  -8  -2  -7   25.06    6.20
  -8   2  -7   24.01    6.52
  -8  -2  -8   27.22    6.48
  -8   2  -8   16.73    5.95
  -8  -2  -9  195.45   16.48
  -8   2  -9  232.76   19.17
  -8  -2 -10    7.34    4.36
  -8   2 -10   11.67    5.91
  -8  -2 -11   66.22    9.96
  -8   2 -11   58.89   10.66
  -8  -2 -12   -3.39    3.12
  -8   2 -12    3.12    5.91
   8  -2  13   38.78    8.66
  -8  -2 -13   37.78    8.11
  -8   2 -13   41.17    8.78
   8  -2  14   14.51    7.14
  -8   2 -14    6.75    5.66
   8  -2  15  212.93   19.58
  -8   2 -15  228.34   21.40
   8  -2  16   -0.31    3.98
  -8   2 -16    7.02    5.85
   8  -2  17   21.67    7.40
  -8   2 -17   24.47    7.23
   8   3 -19   -4.85    3.65
  -8   3  18   56.32   10.89
   8   3 -18   78.38   12.24
  -8   3  17   22.32    8.64
   8   3 -17    6.43    4.74
  -8   3  16   -2.45    4.30
   8   3 -16    9.75    4.86
   8   3 -15   24.01    6.02
  -8   3  15   23.74    7.24
  -8  -3  14   47.79    7.75
   8   3 -14   47.26    9.06
  -8   3  14   49.05    9.64
  -8  -3  13   -1.98    3.52
   8   3 -13    2.80    4.78
  -8   3  13   -2.56    3.65
  -8   3  12   65.24   10.87
   8   3 -12   77.60   10.70
  -8  -3  11   61.61    8.16
  -8   3  11   67.29   10.45
  -8  -3  10    4.74    2.83
  -8   3  10    2.17    3.47
  -8  -3   9   15.94    4.10
  -8   3   9   19.20    6.11
  -8  -3   8  157.33   12.27
  -8   3   8  157.02   15.36
  -8  -3   7    6.71    3.53
  -8   3   7    9.97    4.95
  -8  -3   6   20.74    4.81
  -8   3   6   21.57    5.76
  -8  -3   5   10.34    3.70
  -8   3   5   11.46    4.70
  -8  -3   4  235.66   14.39
  -8   3   4  248.50   18.50
  -8   3   3   88.59   11.57
  -8  -3   3   85.31    9.08
  -8  -3   2  280.66   16.00
  -8   3   2  258.26   18.97
  -8   3   1   -0.41    3.44
  -8  -3   1    4.09    2.54
  -8   3   0   25.10    6.42
  -8  -3   0   13.76    3.50
  -8   3  -1   11.18    4.71
  -8  -3  -1    7.66    3.23
  -8   3  -2   43.29    8.12
  -8  -3  -2   36.56    6.12
  -8   3  -3   23.72    6.90
  -8  -3  -3   30.83    5.98
  -8  -3  -4  331.31   18.97
  -8   3  -4  316.25   21.66
  -8   3  -5   44.66    9.02
  -8  -3  -5   52.57    7.92
  -8  -3  -6   67.18    9.03
  -8   3  -6   45.77    8.87
  -8  -3  -7    8.74    4.01
  -8   3  -7   12.74    5.05
  -8  -3  -8   49.74    8.22
  -8   3  -8   41.53    8.55
  -8  -3  -9   17.38    5.29
  -8   3  -9    9.69    5.42
  -8  -3 -10   54.70    9.01
  -8   3 -10   50.64    9.84
   8  -3  11   25.88    7.43
  -8   3 -11   21.57    6.97
   8  -3  12    1.09    4.71
  -8   3 -12    3.50    4.71
   8  -3  13   17.92    6.54
  -8   3 -13   28.72    8.46
   8  -3  14   12.70    6.00
  -8   3 -14   12.38    6.76
   8  -3  15    7.67    4.88
  -8   3 -15   -2.06    5.19
   8  -3  16   31.12    8.39
  -8   3 -16   52.28   10.99
   8   4 -18    5.13    4.96
  -8   4  17    4.23    4.32
   8   4 -17    4.35    4.37
   8   4 -16   58.70   10.55
  -8   4  16   56.08   11.49
   8   4 -15   36.78    8.71
  -8   4  15   32.63    8.56
   8   4 -14   39.25    8.27
  -8   4  14   21.75    7.76
  -8   4  13    3.11    3.71
   8   4 -13    4.50    4.25
  -8   4  12    4.99    5.37
   8   4 -12    0.88    3.46
  -8   4  11   14.30    6.32
  -8   4  10   42.79    8.88
  -8   4   9  128.82   14.56
  -8   4   8    8.09    5.01
  -8   4   7   71.95   11.17
  -8  -4   6   61.14    7.11
  -8   4   6   69.78   10.50
  -8  -4   5   -2.71    2.75
  -8   4   5    2.07    3.42
  -8  -4   4   61.96    7.19
  -8   4   4   66.52   10.34
  -8   4   3  105.03   12.82
  -8  -4   3   93.04    8.62
  -8   4   2    7.70    4.33
  -8  -4   2    8.63    2.72
  -8   4   1   16.55    5.81
  -8  -4   1   19.10    4.35
  -8   4   0   40.93    8.23
  -8  -4   0   36.40    5.76
  -8   4  -1   -6.32    4.66
  -8  -4  -1   -0.03    2.10
  -8   4  -2   50.87    9.01
  -8  -4  -2   57.00    7.61
  -8   4  -3   57.57   10.02
  -8  -4  -3   49.18    7.11
  -8   4  -4    7.58    4.50
  -8  -4  -4    2.87    2.96
  -8   4  -5   10.22    6.41
  -8  -4  -5   13.91    4.52
  -8  -4  -6   62.87    8.67
  -8   4  -6   68.70   10.54
  -8  -4  -7    0.94    2.83
  -8   4  -7   -0.45    3.61
  -8  -4  -8   82.88   10.47
  -8   4  -8  111.87   13.96
   8  -4   9    5.75    3.71
  -8   4  -9   12.14    5.98
   8  -4  10   10.61    4.38
  -8   4 -10    4.71    4.34
   8  -4  11   28.72    7.19
  -8   4 -11   24.84    7.42
   8  -4  12   32.82    7.87
  -8   4 -12   32.06    8.19
   8  -4  13   10.28    4.72
  -8   4 -13   16.87    6.65
   8  -4  14    5.91    5.13
  -8   4 -14    1.97    3.72
   8  -4  15   -2.43    4.47
  -8   4 -15    6.15    5.91
   8  -4  16   15.14    6.19
   8   5 -16   -1.52    3.48
   8   5 -15   76.31   12.24
  -8   5  15   56.09   11.29
  -8   5  14   11.83    6.03
   8   5 -14    3.70    3.53
  -8   5  13   16.75    6.20
   8   5 -13   13.51    6.02
  -8   5  12   -2.90    3.76
   8   5 -12   -2.97    3.44
  -8   5  11  157.44   17.03
  -8   5  10    6.92    5.97
  -8   5   9   59.37   10.67
  -8   5   8    3.64    3.47
  -8   5   7    1.69    3.82
  -8   5   6    2.11    3.26
  -8   5   5   48.14    9.29
  -8   5   4    2.94    3.66
  -8   5   3   58.54   10.07
  -8   5   2   21.60    6.67
  -8   5   1   15.32    5.65
  -8   5   0    6.86    4.29
  -8   5  -1  101.83   13.07
  -8   5  -2    7.20    5.19
  -8   5  -3    5.84    5.29
  -8   5  -4    3.14    3.86
  -8  -5  -4    0.64    2.20
  -8   5  -5   -1.04    4.39
  -8   5  -6   11.05    5.85
   8  -5   6    5.54    3.79
   8  -5   7    5.60    3.34
  -8   5  -7   13.52    6.03
   8  -5   8   -0.11    3.81
  -8   5  -8   -0.90    3.71
   8  -5   9    0.70    2.76
  -8   5  -9   -0.15    3.69
   8  -5  10   -0.82    3.58
  -8   5 -10    6.47    4.48
   8  -5  11   27.51    7.51
  -8   5 -11   42.60    9.76
   8  -5  12   11.55    5.19
  -8   5 -12    5.36    5.73
   8  -5  13   59.02   10.79
  -8   5 -13   40.65    9.18
   8  -5  14    1.07    3.89
  -8   5 -14    5.79    5.31
   8  -5  15    9.63    5.34
  -8   6  13   15.51    7.50
   8   6 -13   23.06    7.42
  -8   6  12   28.78    8.07
   8   6 -12   39.40    8.83
  -8   6  11    1.34    4.18
  -8   6  10   47.89   10.38
  -8   6   9   39.75    9.29
  -8   6   8    6.83    5.41
  -8   6   7   22.77    7.20
  -8   6   6   23.73    7.22
  -8   6   5    8.72    6.19
  -8   6   4   31.17    7.67
  -8   6   3   41.76    9.44
  -8   6   2    5.87    5.05
  -8   6   1   41.80    9.58
  -8   6   0   84.79   12.53
  -8   6  -1   22.51    7.23
  -8   6  -2   60.72   10.61
  -8   6  -3   48.88   10.26
   8  -6   3   38.45    7.05
  -8   6  -4   14.53    6.62
   8  -6   4   14.12    4.59
  -8   6  -5   10.07    4.99
   8  -6   5    8.65    3.71
  -8   6  -6   16.09    6.07
   8  -6   6   15.87    4.75
   8  -6   7    2.58    3.55
  -8   6  -7    5.13    4.45
   8  -6   8   34.36    7.29
  -8   6  -8   30.87    8.62
   8  -6   9   23.50    6.30
  -8   6  -9   15.59    6.45
   8  -6  10   -2.29    4.05
  -8   6 -10    4.34    5.73
   8  -6  11    9.88    4.66
  -8   6 -11   15.43    6.52
   8  -6  12   27.84    7.46
  -8   6 -12   20.58    8.29
   8  -6  13    3.81    4.14
  -8   6 -13    3.29    4.50
   8  -6  14    5.96    4.51
  -8   7  11    7.94    6.26
  -8   7  10    1.09    4.41
  -8   7   9   -0.82    4.65
  -8   7   8   93.82   13.81
  -8   7   7    7.28    5.88
  -8   7   6   14.83    6.35
  -8   7   5   -5.65    4.81
  -8   7   4   30.06    8.53
  -8   7   3    0.05    4.70
  -8   7   2   66.38   11.40
  -8   7   1    2.83    5.63
  -8   7   0    6.86    4.90
  -8   7  -1   -1.18    4.88
  -8   7  -2   33.07    9.06
  -8   7  -3    6.46    5.07
  -8   7  -4   46.52   10.45
  -8   7  -5    0.39    3.81
  -8   7  -6    0.91    3.72
  -8   7  -7    4.19    3.72
  -8   7  -8    3.50    5.20
  -8   7  -9   -1.57    3.90
   8  -7  10   14.91    5.59
  -8   7 -10   23.62    7.80
   8  -7  11    7.73    5.25
  -8   7 -11    6.58    6.28
   8  -7  12   -0.52    3.30
   8  -7  13    0.88    4.20
  -8   8   7    8.31    6.37
  -8   8   6    7.50    4.99
  -8   8   5   -0.76    4.41
  -8   8   4    5.58    4.60
  -8   8   3   11.72    6.90
  -8   8   2    0.44    4.59
  -8   8   1   35.60    9.43
  -8   8   0   -0.43    4.93
  -8   8  -1    4.13    3.96
  -8   8  -2   19.33    8.15
  -8   8  -3   50.80   10.91
  -8   8  -4    7.44    5.45
  -8   8  -5   34.41    9.27
  -8   8  -6   19.55    7.50
  -8   8  -7    6.64    5.59
  -8   8  -8   12.34    6.44
  -8   9   0   -3.77    5.24
  -8   9  -1   15.48    8.04
  -9   0  20   25.22    8.22
  -9   0  19   -1.01    4.06
  -9   0  18   37.09    8.59
  -9   0  17   -3.04    4.83
  -9   0  16  139.40   15.66
  -9   0  15    1.11    3.26
   9   0 -15    6.08    4.03
  -9   0  14    6.36    3.71
   9   0 -14    5.87    3.75
  -9   0  13   -0.46    3.77
   9   0 -13   -2.77    2.63
  -9   0  12  104.82   12.76
   9   0 -12  109.94   11.28
  -9   0  11    3.41    3.54
   9   0 -11    8.63    3.92
   9   0 -10  110.55   11.10
  -9   0  10  132.24   14.11
  -9   0   9   -3.92    3.42
  -9   0   8   11.53    4.86
  -9   0   7    1.64    3.33
  -9   0   6  136.31   13.96
  -9   0   5    4.87    3.84
  -9   0   4  354.48   21.73
  -9   0   3    4.32    4.42
  -9   0   2   10.28    4.66
  -9   0   1   -1.59    2.99
  -9   0   0    9.05    4.09
  -9   0  -1   -1.91    3.06
  -9   0  -2   75.60   10.38
  -9   0  -3    4.58    3.76
  -9   0  -4   39.79    7.84
  -9   0  -5    0.56    3.13
  -9   0  -6   32.18    8.07
  -9   0  -7    0.39    3.59
  -9   0  -8   87.32   12.20
  -9   0  -9    2.89    3.88
  -9   0 -10    5.90    4.17
  -9   0 -11   -9.26    5.85
  -9   0 -12   -2.17    4.06
  -9   0 -13   -0.85    3.71
  -9   0 -14    3.92    4.68
  -9   0 -15   -4.30    3.67
  -9  -1  20    7.94    5.34
  -9  -1  19    2.63    4.59
  -9   1  19    7.33    5.17
  -9  -1  18    3.00    4.51
  -9   1  18    5.63    5.19
  -9  -1  17   37.99    8.62
  -9   1  17   55.02   10.57
   9   1 -17   64.55   10.45
  -9  -1  16    1.85    3.30
  -9   1  16    1.74    4.30
   9   1 -16    2.63    3.42
  -9  -1  15   44.65    8.46
  -9   1  15   46.27    9.65
   9   1 -15   66.66   10.09
  -9  -1  14   17.49    5.94
  -9   1  14   17.57    6.03
   9   1 -14   17.43    5.83
  -9  -1  13    5.22    4.69
  -9   1  13    6.05    4.37
   9   1 -13   -5.74    4.37
  -9  -1  12    1.93    3.33
  -9   1  12    0.37    4.20
   9   1 -12    4.23    3.61
  -9  -1  11   36.43    7.58
  -9   1  11   29.62    7.13
   9   1 -11   34.36    7.19
  -9  -1  10    1.65    3.03
   9  -1 -10    1.34    2.07
  -9  -1   9   53.24    8.67
   9  -1  -9   38.18    6.31
  -9  -1   8   65.62    9.56
  -9   1   8   73.12   10.60
  -9  -1   7   -0.08    3.00
  -9   1   7    1.41    3.72
  -9  -1   6   27.16    6.14
  -9   1   6   17.60    5.53
  -9  -1   5  236.78   17.32
  -9   1   5  232.70   18.24
  -9  -1   4   92.76   11.18
  -9   1   4   96.74   11.84
  -9  -1   3  109.34   12.26
  -9   1   3  119.66   13.35
  -9  -1   2  200.45   16.05
  -9   1   2  214.49   17.50
  -9  -1   1    4.72    3.81
  -9   1   1    1.90    3.81
  -9  -1   0   52.48    7.86
  -9   1   0   45.82    8.25
  -9  -1  -1   64.25    9.08
  -9   1  -1   64.38    9.65
  -9   1  -2   -2.70    3.35
  -9  -1  -2    2.74    2.91
  -9   1  -3   41.16    8.28
  -9  -1  -3   49.25    8.37
  -9   1  -4   56.71    9.54
  -9  -1  -4   60.51    9.17
  -9  -1  -5   21.18    5.67
  -9   1  -5   46.76    8.95
  -9  -1  -6    2.23    3.71
  -9   1  -6    3.71    4.06
  -9  -1  -7  165.20   15.67
  -9   1  -7  147.31   15.63
  -9  -1  -8   33.59    8.06
  -9   1  -8   40.41    9.10
  -9  -1  -9    4.75    3.75
  -9   1  -9    6.69    4.80
  -9  -1 -10   26.38    7.12
  -9   1 -10   38.89    8.98
  -9  -1 -11   14.55    6.02
  -9   1 -11   43.20   10.03
  -9  -1 -12    3.28    3.60
  -9   1 -12   -1.33    4.58
  -9  -1 -13   29.51    8.27
  -9   1 -13    6.24    4.65
  -9  -1 -14   11.08    5.72
  -9   1 -14   15.09    5.94
   9  -1  15    3.13    4.00
  -9  -1 -15   -2.35    4.02
  -9   1 -15    6.06    4.79
   9   2 -19   -5.51    5.22
  -9   2  18   -9.06    5.43
   9   2 -18   -3.20    3.83
  -9   2  17   17.14    7.59
   9   2 -17   16.87    6.22
  -9  -2  16    7.82    4.47
  -9   2  16   13.18    5.74
   9   2 -16   13.57    6.19
  -9  -2  15   31.93    7.69
  -9   2  15   27.47    8.23
   9   2 -15   31.26    7.41
  -9  -2  14    5.52    4.64
  -9   2  14   -3.87    4.58
   9   2 -14   -5.20    4.32
  -9   2  13  107.23   13.92
   9   2 -13  138.65   14.23
  -9  -2  13  118.69   12.88
  -9  -2  12    0.06    3.76
  -9   2  12    0.84    3.72
   9   2 -12   -0.62    3.00
  -9  -2  11   47.66    7.99
  -9   2  11   47.94    9.40
  -9  -2  10   -0.26    2.88
  -9   2  10    2.72    4.43
  -9  -2   9   15.70    4.89
  -9   2   9   12.63    5.07
  -9  -2   8   31.18    6.29
  -9   2   8   20.90    6.71
  -9  -2   7  154.94   13.40
  -9   2   7  135.74   14.65
  -9  -2   6    9.38    4.48
  -9   2   6   11.10    5.65
  -9  -2   5   56.46    8.61
  -9   2   5   46.19    9.01
  -9  -2   4    9.29    4.84
  -9   2   4   12.86    5.16
  -9  -2   3   62.17    8.57
  -9   2   3   86.32   11.50
  -9  -2   2   -0.34    2.79
  -9   2   2    6.39    4.37
  -9  -2   1  168.47   14.32
  -9   2   1  187.64   16.81
  -9  -2   0   -4.09    3.61
  -9   2   0    9.28    4.26
  -9   2  -1   -6.18    3.66
  -9  -2  -1    0.02    2.63
  -9   2  -2    0.95    3.79
  -9  -2  -2    8.88    4.32
  -9  -2  -3  151.82   13.79
  -9   2  -3  164.23   16.32
  -9   2  -4   -0.62    3.64
  -9  -2  -4    3.15    3.39
  -9  -2  -5  108.32   11.98
  -9   2  -5  113.99   13.67
  -9  -2  -6   32.29    7.11
  -9   2  -6   21.07    6.84
  -9  -2  -7   15.21    5.51
  -9   2  -7    7.36    4.81
  -9  -2  -8   17.22    5.76
  -9   2  -8   16.37    6.06
  -9  -2  -9   96.59   12.58
  -9   2  -9   78.24   12.41
  -9  -2 -10   28.23    7.41
  -9   2 -10   23.38    7.03
  -9  -2 -11   31.03    8.14
  -9   2 -11   46.59    9.70
  -9  -2 -12   41.14    8.57
  -9   2 -12   37.89    8.86
  -9  -2 -13    8.70    6.18
  -9   2 -13    6.70    5.36
   9  -2  14    8.88    5.52
  -9   2 -14   10.94    5.80
   9  -2  15   56.75   10.91
   9   3 -18   33.44    8.44
   9   3 -17    4.19    4.53
  -9   3  16   -6.99    4.32
   9   3 -16   -2.55    3.98
  -9   3  15   34.06    8.84
   9   3 -15   19.92    6.50
  -9   3  14   27.84    8.22
   9   3 -14   39.73    8.66
  -9   3  13   16.06    6.55
   9   3 -13   19.18    6.25
  -9   3  12   15.09    6.19
   9   3 -12   19.38    6.56
  -9   3  11   17.28    5.91
  -9  -3  10    0.81    2.40
  -9   3  10   -3.47    5.27
  -9  -3   9   15.81    4.94
  -9   3   9   19.90    6.85
  -9  -3   8   79.53    9.42
  -9   3   8   78.41   11.84
  -9  -3   7   24.35    5.17
  -9   3   7   22.83    6.79
  -9  -3   6   37.50    6.78
  -9   3   6   48.91    9.57
  -9  -3   5   25.61    5.41
  -9   3   5   45.37    8.92
  -9  -3   4   29.51    5.95
  -9   3   4   33.93    8.18
  -9  -3   3   82.85    9.75
  -9   3   3   95.08   12.65
  -9   3   2  114.80   13.83
  -9  -3   2  116.39   11.25
  -9   3   1    9.56    4.89
  -9  -3   1   -1.23    2.74
  -9   3   0   -4.50    4.87
  -9  -3   0    3.54    3.21
  -9   3  -1   20.55    6.17
  -9  -3  -1   19.78    4.90
  -9   3  -2   20.17    6.33
  -9  -3  -2   21.29    4.95
  -9   3  -3   13.31    6.02
  -9  -3  -3   11.84    4.76
  -9  -3  -4  181.79   15.10
  -9   3  -4  173.76   17.21
  -9   3  -5   63.10   10.85
  -9  -3  -5   76.91   10.21
  -9  -3  -6   24.28    6.00
  -9   3  -6   32.92    8.30
  -9  -3  -7    3.89    2.92
  -9   3  -7    7.22    4.36
  -9  -3  -8   39.49    7.70
  -9   3  -8   30.00    7.63
  -9  -3  -9    2.08    3.03
  -9   3  -9   10.89    5.41
  -9  -3 -10   32.32    7.71
  -9   3 -10   35.63    8.85
  -9  -3 -11   -0.75    3.74
  -9   3 -11    8.51    5.01
   9  -3  12    4.01    4.35
  -9   3 -12   -4.15    5.32
   9  -3  13   12.50    5.92
  -9   3 -13    8.17    4.79
   9  -3  14   16.54    6.37
   9   4 -16   34.50    8.71
  -9   4  15    7.09    5.23
   9   4 -15   14.56    5.48
  -9   4  14   40.17    9.99
   9   4 -14   23.62    6.70
  -9   4  13    2.90    4.53
   9   4 -13    4.61    4.49
  -9   4  12   -4.85    5.24
   9   4 -12   -2.61    4.10
  -9   4  11   14.43    6.18
  -9   4  10   62.28   11.15
  -9   4   9   25.85    7.79
  -9   4   8    2.25    4.88
  -9   4   7    1.28    3.88
  -9   4   6   88.60   12.55
  -9   4   5    4.98    5.56
  -9   4   4   84.23   12.45
  -9   4   3    3.00    4.63
  -9   4   2    3.08    3.47
  -9   4   1    4.34    4.14
  -9  -4   1    2.50    2.93
  -9   4   0   22.58    6.67
  -9  -4   0   34.48    6.10
  -9   4  -1   20.20    6.03
  -9  -4  -1   12.53    4.41
  -9   4  -2   28.30    7.60
  -9  -4  -2   42.11    7.37
  -9   4  -3   -2.07    3.70
  -9  -4  -3   -0.06    2.48
  -9   4  -4   -3.77    4.44
  -9  -4  -4   -2.57    3.59
  -9   4  -5   -7.40    4.67
  -9  -4  -5    2.82    2.81
  -9  -4  -6   15.64    4.98
  -9   4  -6   11.36    5.77
  -9  -4  -7    2.06    2.69
  -9   4  -7    6.75    4.69
  -9  -4  -8   10.79    4.70
  -9   4  -8    9.32    5.92
  -9   4  -9   22.61    7.02
   9  -4  10    5.15    3.85
  -9   4 -10    4.85    5.39
   9  -4  11   35.62    8.03
  -9   4 -11   52.03   10.97
   9  -4  12   15.38    7.10
  -9   4 -12   12.66    6.31
   9  -4  13   16.92    6.71
   9  -4  14   -4.79    4.36
  -9   5  13    2.85    4.29
   9   5 -13    0.74    5.05
  -9   5  12    7.17    5.98
  -9   5  11  108.22   15.21
  -9   5  10   14.76    7.31
  -9   5   9  112.39   15.03
  -9   5   8   -6.27    3.66
  -9   5   7   10.57    5.56
  -9   5   6   -0.94    3.62
  -9   5   5   11.01    5.66
  -9   5   4   -1.63    4.44
  -9   5   3    7.79    5.90
  -9   5   2   -1.13    3.73
  -9   5   1    3.53    5.03
  -9   5   0    7.83    5.71
  -9   5  -1   82.05   12.39
  -9   5  -2   11.10    6.14
  -9   5  -3   21.07    7.26
  -9   5  -4    7.66    5.53
  -9   5  -5   13.37    6.22
   9  -5   6    0.62    2.94
  -9   5  -6   10.39    5.74
   9  -5   7   21.04    6.08
  -9   5  -7   12.63    5.43
   9  -5   8    3.35    4.40
  -9   5  -8   -0.96    4.44
   9  -5   9    4.13    3.15
  -9   5  -9    0.36    4.18
   9  -5  10   -3.15    3.37
  -9   5 -10    2.25    4.57
   9  -5  11   10.42    5.13
  -9   5 -11   10.54    6.86
   9  -5  12   -0.13    3.72
   9  -5  13   64.49   11.19
  -9   6  10   23.47    8.03
  -9   6   9   23.68    7.51
  -9   6   8    5.10    5.30
  -9   6   7   -2.85    4.59
  -9   6   6    0.42    4.50
  -9   6   5    8.81    5.99
  -9   6   4   27.30    8.43
  -9   6   3    0.81    4.14
  -9   6   2   -4.78    4.91
  -9   6   1   10.41    5.75
  -9   6   0   16.94    7.03
  -9   6  -1    3.90    4.90
  -9   6  -2   65.68   11.48
  -9   6  -3    4.04    5.71
  -9   6  -4    6.65    6.13
  -9   6  -5    3.96    5.29
   9  -6   6   22.30    6.32
  -9   6  -6   16.91    6.49
   9  -6   7    1.30    3.38
  -9   6  -7    9.30    5.82
   9  -6   8   17.68    5.84
  -9   6  -8   21.66    8.24
   9  -6   9   21.81    6.26
  -9   6  -9   13.47    6.39
   9  -6  10   -2.84    3.30
   9  -6  11   19.02    6.32
   9  -6  12   11.65    5.16
  -9   7   6   24.64    8.84
  -9   7   5   10.21    6.32
  -9   7   4    4.70    5.28
  -9   7   3    0.11    4.19
  -9   7   2   56.41   11.64
  -9   7   1   11.81    7.36
  -9   7   0   26.20    7.86
  -9   7  -1    1.77    3.89
  -9   7  -2   24.67    7.68
  -9   7  -3    4.69    5.76
  -9   7  -4   64.13   12.63
  -9   7  -5    2.20    4.42
 -10   0  18    7.22    4.95
 -10   0  17   -2.55    4.55
 -10   0  16   88.44   13.35
 -10   0  15    1.11    4.19
 -10   0  14   -7.80    5.49
 -10   0  13   -1.91    3.70
 -10   0  12   71.64   11.06
 -10   0  11    6.70    4.35
 -10   0  10   76.13   11.37
  10   0 -10  121.07   12.32
 -10   0   9    4.56    4.63
 -10   0   8   -5.02    4.90
 -10   0   7    1.32    3.61
 -10   0   6   70.96   10.46
 -10   0   5    8.64    4.74
 -10   0   4  134.35   14.39
 -10   0   3   -1.50    3.65
 -10   0   2    7.03    3.82
 -10   0   1    0.36    3.10
 -10   0   0   76.49   11.51
 -10   0  -1    3.92    3.45
 -10   0  -2   29.41    7.17
 -10   0  -3    0.85    3.49
 -10   0  -4    7.22    4.65
 -10   0  -5   -1.04    3.86
 -10   0  -6   30.59    7.88
 -10   0  -7    0.86    3.73
 -10   0  -8   66.48   11.48
 -10   0  -9    1.58    4.16
 -10   0 -10   15.65    5.38
 -10   0 -11   -4.67    4.37
 -10   0 -12   10.18    6.66
 -10   0 -13    1.16    4.42
 -10  -1  18   14.08    5.70
 -10  -1  17   33.76    8.93
 -10  -1  16    5.89    4.77
 -10   1  16    4.00    4.86
 -10  -1  15   40.35    8.88
 -10   1  15   55.32   11.17
 -10  -1  14   11.14    4.25
 -10   1  14   12.98    5.88
  10   1 -14   -0.91    3.68
 -10  -1  13    1.73    4.17
 -10   1  13    0.28    4.08
  10   1 -13    1.37    3.74
 -10  -1  12   12.14    5.23
 -10   1  12    2.98    3.55
  10   1 -12    6.20    3.90
 -10  -1  11   27.86    7.07
 -10   1  11   41.28    8.79
  10   1 -11   32.29    6.96
 -10  -1  10    4.27    4.41
 -10   1  10   -3.45    3.86
 -10  -1   9   14.45    5.14
 -10   1   9   11.50    5.52
 -10  -1   8   22.98    6.25
 -10   1   8   22.51    6.63
 -10  -1   7    2.48    2.85
 -10   1   7   -5.44    4.61
 -10  -1   6   14.72    5.40
 -10   1   6   11.15    3.78
 -10  -1   5   59.70    9.63
 -10   1   5   63.12   10.52
 -10  -1   4   45.08    8.84
 -10   1   4   59.99   10.31
 -10  -1   3   49.64    9.10
 -10   1   3   65.36   11.24
 -10  -1   2   61.87    9.75
 -10   1   2   73.20   11.60
 -10  -1   1   -3.43    4.06
 -10   1   1   21.44    7.00
 -10  -1   0    0.21    3.38
 -10   1   0   -2.20    3.70
 -10  -1  -1   21.36    6.01
 -10   1  -1   18.74    6.47
 -10   1  -2   19.94    5.62
 -10  -1  -2   25.45    6.13
 -10   1  -3   12.77    5.49
 -10  -1  -3   28.28    7.58
 -10  -1  -4   22.04    6.22
 -10   1  -4   26.24    7.63
 -10  -1  -5   -0.84    3.59
 -10   1  -5    3.71    4.02
 -10  -1  -6    0.95    3.41
 -10   1  -6    0.83    4.97
 -10  -1  -7   40.67    8.73
 -10   1  -7   56.50   10.88
 -10  -1  -8   46.46    9.16
 -10   1  -8   52.41   10.63
 -10  -1  -9   26.27    7.98
 -10   1  -9   29.41    9.62
 -10  -1 -10    1.79    3.74
 -10   1 -10    8.97    4.45
 -10  -1 -11    5.80    5.49
 -10   1 -11   15.98    6.99
 -10  -1 -12    6.11    5.19
 -10   1 -12   -0.07    4.05
 -10  -1 -13   27.13    8.83
  10   2 -17   26.46    7.72
  10   2 -16   16.29    6.42
 -10   2  15   10.69    6.50
  10   2 -15    1.55    3.82
 -10   2  14    9.61    6.12
  10   2 -14    4.57    4.46
 -10  -2  13   64.90   10.32
 -10   2  13   75.54   12.32
  10   2 -13   84.90   12.04
 -10  -2  12    7.21    5.00
 -10   2  12    0.04    3.94
  10   2 -12    2.99    4.25
 -10  -2  11   19.19    6.26
 -10   2  11   14.46    5.48
 -10  -2  10   -2.17    3.49
 -10   2  10   -0.45    3.77
 -10  -2   9   16.76    5.61
 -10   2   9   12.29    6.06
 -10  -2   8  -11.54    4.24
 -10   2   8   67.70   11.21
 -10  -2   7   87.77   11.66
 -10   2   7   92.73   13.03
 -10  -2   6    9.88    4.75
 -10   2   6    1.49    3.72
 -10  -2   5   -4.34    3.97
 -10   2   5   -1.09    4.88
 -10  -2   4   28.79    6.54
 -10   2   4   29.86    8.16
 -10  -2   3   72.70   10.03
 -10   2   3   56.89   10.40
 -10  -2   2    1.32    3.63
 -10   2   2    1.80    3.79
 -10  -2   1   41.38    7.79
 -10   2   1   45.18    9.49
 -10   2   0    0.33    3.65
 -10  -2   0   -6.20    4.10
 -10   2  -1   10.69    5.18
 -10  -2  -1   15.85    5.62
 -10   2  -2    0.17    3.85
 -10  -2  -2    8.00    4.61
 -10   2  -3  125.33   14.99
 -10  -2  -3  123.16   13.53
 -10   2  -4   19.24    7.67
 -10  -2  -4   13.38    5.66
 -10  -2  -5  104.90   13.20
 -10   2  -5   93.39   13.58
 -10  -2  -6    0.85    3.34
 -10   2  -6    4.50    4.62
 -10  -2  -7    3.86    5.04
 -10   2  -7    4.99    5.97
 -10  -2  -8    5.12    4.63
 -10   2  -8   13.10    6.41
 -10  -2  -9   53.61   10.29
 -10   2  -9   59.20   11.34
 -10  -2 -10    7.04    4.62
 -10   2 -10    0.57    4.22
 -10  -2 -11   29.02    8.43
 -10   2 -11   17.91    7.14
 -10  -2 -12    0.98    4.15
 -10  -2 -13    2.58    3.89
  10   3 -15   10.82    6.51
  10   3 -14   23.31    7.59
 -10   3  13    3.61    4.39
  10   3 -13   18.08    5.99
 -10   3  12    1.77    4.36
  10   3 -12    9.11    5.25
 -10   3  11    6.23    5.11
 -10   3  10    1.52    3.64
 -10   3   9    1.35    3.70
 -10   3   8   34.00    8.18
 -10   3   7    2.79    5.32
 -10   3   6   66.15   11.40
 -10  -3   5   -1.38    3.51
 -10   3   5    4.89    5.29
 -10  -3   4    1.58    2.90
 -10   3   4   13.81    5.68
 -10  -3   3    1.00    3.03
 -10   3   3    5.03    5.37
 -10   3   2   66.92   11.57
 -10  -3   2   69.01    9.63
 -10   3   1   -2.57    4.39
 -10  -3   1   -1.54    2.72
 -10   3   0   31.91    7.69
 -10  -3   0   29.68    6.90
 -10   3  -1   18.84    6.65
 -10  -3  -1   20.93    5.98
 -10   3  -2    1.07    4.61
 -10  -3  -2    4.57    3.54
 -10   3  -3    7.18    4.69
 -10  -3  -3   -2.44    2.97
 -10   3  -4   63.17   11.34
 -10  -3  -4   77.31   11.50
 -10  -3  -5   20.92    6.60
 -10   3  -5   32.60    9.40
 -10  -3  -6   52.58    9.60
 -10   3  -6   65.03   11.58
 -10  -3  -7   10.15    5.22
 -10   3  -7   14.06    6.32
 -10  -3  -8   16.13    5.19
 -10   3  -8   11.42    6.41
 -10  -3  -9    6.53    5.30
 -10   3  -9   13.37    7.01
 -10  -3 -10   25.69    7.81
 -10   3 -10   24.19    7.78
 -10  -3 -11   -8.41    5.86
  10  -3  12   -4.46    5.15
  10   4 -13    9.21    5.69
  10   4 -12    2.44    4.22
 -10   4  11    3.70    5.38
 -10   4  10   47.12    9.91
 -10   4   9    5.39    4.99
 -10   4   8   11.20    5.65
 -10   4   7    0.99    4.19
 -10   4   6   79.87   12.85
 -10   4   5    4.53    5.94
 -10   4   4  116.06   15.14
 -10   4   3   -3.17    5.48
 -10   4   2   20.83    6.97
 -10   4   1   15.85    6.79
 -10   4   0    9.40    6.05
 -10   4  -1   -0.18    4.51
 -10   4  -2   42.16    9.47
 -10   4  -3    0.36    4.74
 -10   4  -4    0.39    3.91
 -10   4  -5    8.62    5.96
 -10   4  -6   14.86    6.21
 -10  -4  -7    4.15    3.70
 -10   4  -7    7.64    6.75
 -10  -4  -8    9.00    4.44
 -10   4  -8   26.61    8.65
 -10  -4  -9   15.17    5.41
  10  -4  10   -1.56    3.86
  10  -4  11    5.44    4.80
 -10   5   8   17.77    8.38
 -10   5   7    0.94    5.32
 -10   5   6    6.68    4.06
 -10   5   5   41.95    9.82
 -10   5   4   -2.75    4.24
 -10   5   3   37.69    9.27
 -10   5   2    7.65    5.98
 -10   5   1   -2.40    5.58
 -10   5   0    9.75    6.05
 -10   5  -1   84.68   13.49
 -10   5  -2    6.51    6.32
 -10   5  -3   41.10    9.75
 -10   5  -4   -1.91    5.43
 -10   5  -5   14.68    6.41
 -10   5  -6  -13.86    6.68
  10  -5   7   57.87   10.63
  10  -5   8    7.60    4.60
  10  -5   9    7.84    4.49
  10  -5  10    0.47    3.44
  10  -5  11    4.47    5.08
 -10   6   2   -1.47    4.62
 -10   6   1   20.36    8.21
 -10   6   0    8.21    5.99
 -10   6  -1    4.00    5.51
 -11   0  15    2.64    4.34
 -11   0  14   24.07    7.68
 -11   0  13   -3.80    4.68
 -11   0  12   29.41    7.74
 -11   0  11   -0.87    4.84
 -11   0  10   31.32    7.94
 -11   0   9   -3.14    4.00
 -11   0   8   -0.14    4.80
 -11   0   7    6.95    5.20
 -11   0   6   70.44   11.32
 -11   0   5   11.74    6.65
 -11   0   4  131.10   15.31
 -11   0   3    5.74    5.01
 -11   0   2   16.00    6.04
 -11   0   1   -3.57    4.45
 -11   0   0   29.53    7.77
 -11   0  -1   -6.26    4.04
 -11   0  -2   15.25    6.22
 -11   0  -3   -6.51    5.21
 -11   0  -4   -1.90    3.84
 -11   0  -5    2.97    4.18
 -11   0  -6   19.18    7.21
 -11   0  -7    4.10    5.14
 -11   0  -8   46.97   10.44
 -11   0  -9    6.46    4.48
 -11  -1  14   20.83    7.71
 -11  -1  13   -1.43    3.45
 -11   1  13   -7.37    4.99
 -11  -1  12   36.10    8.87
 -11   1  12   20.27    7.31
 -11  -1  11   12.61    5.94
 -11   1  11   11.83    5.87
 -11  -1  10    1.69    4.06
 -11   1  10    5.01    4.62
 -11  -1   9   16.57    5.66
 -11   1   9   22.97    8.08
 -11  -1   8   15.24    5.24
 -11   1   8    6.60    6.02
 -11  -1   7    1.62    3.75
 -11   1   7   -2.06    3.88
 -11  -1   6    9.00    5.01
 -11   1   6    7.45    5.27
 -11  -1   5   14.57    6.06
 -11   1   5   31.59    8.49
 -11  -1   4    8.22    5.25
 -11   1   4   21.53    7.77
 -11  -1   3   55.97   10.04
 -11   1   3   51.96    9.76
 -11  -1   2    8.17    4.27
 -11   1   2   21.03    7.10
 -11  -1   1    6.05    3.35
 -11   1   1  -10.68    6.23
 -11  -1   0    3.08    3.69
 -11   1   0    9.50    4.77
 -11   1  -1   28.25    7.87
 -11  -1  -1   19.14    5.74
 -11   1  -2   -5.59    4.41
 -11  -1  -2   -3.96    5.17
 -11  -1  -3    4.10    3.79
 -11   1  -3    5.47    5.14
 -11  -1  -4   -9.17    4.40
 -11   1  -4   -7.05    5.36
 -11  -1  -5    2.04    4.07
 -11   1  -5   -1.31    3.99
 -11  -1  -6    1.73    4.89
 -11   1  -6   -5.06    4.94
 -11  -1  -7   26.80    8.26
 -11   1  -7   32.73    8.84
 -11  -1  -8   -1.62    4.05
 -11   1  -8    0.53    4.20
 -11  -1  -9    8.28    5.96
 -11   1  -9   11.32    5.97
 -11  -1 -10   -8.56    6.85
  11   2 -13   36.64    8.37
  11   2 -12   -6.47    4.76
 -11   2  11   10.46    5.40
  11   2 -11   -0.75    3.66
 -11   2  10    7.20    5.68
 -11   2   9    8.45    5.46
 -11  -2   8   -1.55    3.39
 -11   2   8    9.65    4.59
 -11  -2   7   13.88    5.20
 -11   2   7   18.70    6.74
 -11  -2   6    5.50    4.17
 -11   2   6   -0.62    4.84
 -11  -2   5   -2.80    3.34
 -11   2   5   -2.35    4.45
 -11  -2   4    0.81    3.91
 -11   2   4    2.92    3.75
 -11  -2   3   19.33    6.15
 -11   2   3   20.55    7.02
 -11  -2   2    3.00    3.92
 -11   2   2    2.01    4.59
 -11   2   1   15.22    7.34
 -11  -2   1    9.08    4.18
 -11   2   0   23.34    7.17
 -11  -2   0   24.89    6.86
 -11   2  -1    4.17    6.04
 -11  -2  -1   -1.32    3.66
 -11   2  -2   19.89    7.75
 -11  -2  -2   11.81    4.41
 -11   2  -3   86.08   13.81
 -11  -2  -3   74.90   11.73
 -11  -2  -4   -4.55    4.02
 -11   2  -4    6.59    7.06
 -11  -2  -5   58.94   10.41
 -11   2  -5   61.94   11.59
 -11  -2  -6    3.87    4.29
 -11   2  -6    3.36    5.75
 -11  -2  -7    2.86    3.59
 -11   2  -7    2.67    4.48
 -11  -2  -8   -2.63    5.34
 -11  -2  -9   32.81    8.65
 -11  -2 -10    3.17    4.68
 -11  -2 -11   10.12    6.38
  11   3 -12    9.00    4.74
 -11   3   9   -0.49    3.96
 -11   3   8    5.31    5.05
 -11   3   7   -5.10    4.67
 -11   3   6   44.67    9.84
 -11   3   5    5.67    6.29
 -11   3   4    6.55    5.36
 -11   3   3    3.99    5.27
 -11   3   2   29.86    8.74
 -11   3   1   13.03    6.09
 -11   3   0   -1.90    4.79
 -11   3  -1   -4.95    4.89
 -11  -3  -1   -2.65    4.95
 -11   3  -2   10.07    5.32
 -11  -3  -2   10.99    4.58
 -11   3  -3   12.53    6.77
 -11  -3  -3   17.05    6.54
 -11  -3  -4   23.05    6.83
 -11   3  -4   24.37    8.90
 -11  -3  -5    1.08    3.81
 -11   3  -5  -11.73    5.28
 -11  -3  -6    6.37    5.54
 -11  -3  -7   16.76    6.17
 -11  -3  -8   16.45    6.65
 -11  -3  -9    2.71    4.27
 -11  -3 -10   46.95   10.32
 -11  -3 -11    1.83    3.93
 -11   4   4   56.95   12.39
 -11   4   3   13.27    9.32
 -11   4   2    3.90    5.37
 -11   4   1   13.93    6.82
 -11   4   0   -2.48    5.07
 -11   4  -1    4.28    6.03
  11  -5   7   29.86    8.23
 -12   0  10   12.79    5.04
 -12   0   9   -6.85    6.01
 -12   0   8   14.51    6.56
 -12   0   7    0.52    4.99
 -12   0   6   13.66    5.74
 -12   0   5    2.52    6.31
 -12   0   4   66.00   12.07
 -12   0   3   -7.34    4.32
 -12   0   2   17.48    6.51
 -12   0   1   -7.97    6.02
 -12   0   0    2.64    5.04
 -12   0  -1   -2.42    4.10
 -12   0  -2   31.18    8.85
 -12   0  -3   -1.25    4.10
 -12   0  -4   -3.48    4.97
 -12   0  -5   -4.99    4.85
 -12  -1  10   -2.76    5.16
 -12  -1   9   15.83    5.84
 -12  -1   8    1.23    4.87
 -12   1   8   11.07    6.15
 -12  -1   7   -8.59    5.26
 -12   1   7    8.37    6.10
 -12  -1   6   19.63    6.83
 -12   1   6   10.26    5.90
 -12  -1   5   22.59    7.32
 -12   1   5   17.00    7.39
 -12  -1   4    9.19    6.08
 -12   1   4   10.80    5.81
 -12  -1   3   18.25    7.30
 -12   1   3   23.76    7.58
 -12  -1   2    3.04    4.75
 -12   1   2    5.86    5.98
 -12  -1   1    0.61    4.06
 -12   1   1    0.32    5.37
 -12   1   0   -1.06    5.64
 -12  -1   0    4.88    4.88
 -12   1  -1   26.77    8.27
 -12  -1  -1   32.92    8.69
 -12  -1  -2    6.41    4.69
 -12   1  -2    9.41    5.89
 -12  -1  -3   15.92    6.37
 -12   1  -3    8.24    5.48
 -12  -1  -4    5.97    5.02
 -12  -1  -5    1.69    3.81
 -12  -1  -6    3.04    4.27
 -12  -2   2    0.99    3.76
 -12  -2   1   19.65    6.61
 -12  -2   0    8.56    5.38
 -12  -2  -1   -2.70    4.65
 -12  -2  -2   -1.13    3.55
 -12  -2  -3    7.29    5.51
 -12  -2  -4    5.02    5.35
 -12  -2  -5   17.71    7.18
 -12  -2  -6   -3.52    4.11
 -12  -2  -7   -6.82    5.64
   0   0   0    0.00    0.00
TITL shI_4520_RoLa in P2(1)/c
REM P2(1)/c (#14 in standard setting)
CELL 0.71073   9.444492   8.940422  20.223676  90.0000  93.2575  90.0000
ZERR    1.00   0.000459   0.000396   0.000858   0.0000   0.0037   0.0000
LATT  1
SYMM -x, y+1/2,-z+1/2
SFAC C H N O Cu
UNIT 2.00 2.00 6.00 7.00 1.00
TREF
HKLF 4
END
_computing_structure_solution     'SHELXT 2018/2 (Sheldrick, 2018)'
;
_shelx_hkl_checksum     5871
_shelx_res_file
;
TITL shi_4520_rola_a.res in P2(1)/c
    shi_4520_rola.res
    created by SHELXL-2018/3 at 13:01:50 on 28-Mar-2022
REM Old TITL shI_4520_RoLa in P2(1)/c
REM SHELXT solution in P2(1)/c: R1 0.121, Rweak 0.370, Alpha 0.037
REM <I/s> 0.622 for 240 systematic absences, Orientation as input
REM Formula found by SHELXT: C15 N4 O3 Cu
CELL 0.71073 9.4445 8.9404 20.2237 90 93.257 90
ZERR 2 0.0005 0.0004 0.0009 0 0.004 0
LATT 1
SYMM -X,0.5+Y,0.5-Z
SFAC C H Cu N O
UNIT 56 76 4 20 12
L.S. 12 0 0
PLAN  3
SIZE 0.15 0.2 0.3
CONF
BOND
list 4
fmap 2 53
acta
MORE -1
BOND $H
SHEL 99 0.84
OMIT -4 5 7
OMIT -2 0 4
OMIT 1 3 8
REM <olex2.extras>
REM <HklSrc "%.\\shI_4520_RoLa.hkl">
REM </olex2.extras>
WGHT    0.030400    0.611300
FVAR       0.42452
CU1   3    0.489068    0.601484    0.588137    11.00000    0.03764    0.03926 =
         0.02645    0.00220    0.00264    0.00146
O1    5    0.429431    0.547729    0.677656    11.00000    0.04151    0.05161 =
         0.03163   -0.00012    0.00431   -0.00473
O2    5    0.238474    0.488864    0.614843    11.00000    0.05386    0.07868 =
         0.04686   -0.00037   -0.00626   -0.00690
O3    5    0.717004    0.688386    0.606520    11.00000    0.03858    0.06361 =
         0.05697   -0.00524    0.00845   -0.00712
N1    4    0.577367    0.184168    0.398233    11.00000    0.03747    0.03729 =
         0.03141   -0.00031    0.00509   -0.00065
N2    4    0.553882    0.337998    0.507367    11.00000    0.03485    0.03558 =
         0.02757    0.00520    0.00161    0.00144
N3    4    0.568979    0.402035    0.569058    11.00000    0.03573    0.03762 =
         0.02469    0.00378    0.00087    0.00190
N4    4    0.681568    0.180133    0.573763    11.00000    0.04299    0.04350 =
         0.03451    0.00614    0.00001    0.00708
N5    4    0.924671    0.729095    0.558187    11.00000    0.03486    0.06430 =
         0.05712    0.00231    0.00260   -0.00653
C1    1    0.574090    0.107805    0.341351    11.00000    0.05072    0.04869 =
         0.03791   -0.00295    0.00397   -0.00099
AFIX  43
H1    2    0.537481    0.154425    0.302982    11.00000   -1.20000
AFIX   0
C2    1    0.622580   -0.036895    0.337120    11.00000    0.07083    0.04827 =
         0.04473   -0.01007    0.00994   -0.00434
AFIX  43
H2    2    0.618426   -0.086813    0.296711    11.00000   -1.20000
AFIX   0
C3    1    0.677596   -0.106876    0.393950    11.00000    0.06277    0.03915 =
         0.06408   -0.00860    0.00954    0.00006
AFIX  43
H3    2    0.712383   -0.204028    0.392220    11.00000   -1.20000
AFIX   0
C4    1    0.680037   -0.030205    0.453265    11.00000    0.04820    0.04115 =
         0.04897    0.00609    0.00199    0.00415
AFIX  43
H4    2    0.715879   -0.075095    0.492185    11.00000   -1.20000
AFIX   0
C5    1    0.628121    0.114937    0.453834    11.00000    0.03047    0.03707 =
         0.03958    0.00164    0.00691   -0.00264
C6    1    0.623134    0.207434    0.513079    11.00000    0.02979    0.03929 =
         0.03224    0.00612    0.00459    0.00002
C7    1    0.646358    0.304661    0.606947    11.00000    0.03482    0.04523 =
         0.03268    0.00824    0.00035   -0.00116
C8    1    0.694374    0.332234    0.677660    11.00000    0.05872    0.05904 =
         0.03461    0.00428   -0.00780    0.01058
AFIX  23
H8A   2    0.656363    0.254626    0.705100    11.00000   -1.20000
H8B   2    0.656717    0.427334    0.691653    11.00000   -1.20000
AFIX   0
C9    1    0.854585    0.334398    0.688254    11.00000    0.07216    0.13284 =
         0.05612    0.01048   -0.02498   -0.00683
AFIX 137
H9A   2    0.892006    0.418177    0.665222    11.00000   -1.50000
H9B   2    0.892983    0.243409    0.671529    11.00000   -1.50000
H9C   2    0.880205    0.342977    0.734718    11.00000   -1.50000
AFIX   0
C10   1    0.795733    0.672134    0.560376    11.00000    0.03653    0.04448 =
         0.05434    0.00550   -0.00345   -0.00452
AFIX  43
H10   2    0.761756    0.615416    0.524331    11.00000   -1.20000
AFIX   0
C11   1    1.010954    0.707461    0.501368    11.00000    0.04976    0.08757 =
         0.07590    0.00599    0.01609   -0.00593
AFIX 137
H11A  2    1.096094    0.654624    0.515113    11.00000   -1.50000
H11B  2    1.035153    0.803030    0.483543    11.00000   -1.50000
H11C  2    0.958395    0.650492    0.468059    11.00000   -1.50000
AFIX   0
C12   1    0.984326    0.816310    0.613189    11.00000    0.06516    0.13459 =
         0.09432   -0.03491    0.00937   -0.04213
AFIX 137
H12A  2    0.975052    0.920858    0.603018    11.00000   -1.50000
H12B  2    1.082830    0.791748    0.620908    11.00000   -1.50000
H12C  2    0.934694    0.794217    0.652151    11.00000   -1.50000
AFIX   0
C13   1    0.303284    0.497423    0.669367    11.00000    0.04604    0.03801 =
         0.03824    0.00022    0.00514    0.00155
C14   1    0.234314    0.443556    0.731021    11.00000    0.06445    0.08168 =
         0.05418    0.00526    0.02276   -0.01780
AFIX 137
H14A  2    0.221006    0.337203    0.728592    11.00000   -1.50000
H14B  2    0.144052    0.491720    0.733999    11.00000   -1.50000
H14C  2    0.294255    0.467671    0.769470    11.00000   -1.50000
AFIX   0
HKLF 4
REM  shi_4520_rola_a.res in P2(1)/c
REM wR2 = 0.0848, GooF = S = 1.047, Restrained GooF = 1.047 for all data
REM R1 = 0.0390 for 2382 Fo > 4sig(Fo) and 0.0564 for all 3007 data
REM 212 parameters refined using 0 restraints
END
WGHT      0.0304      0.6113
REM Highest difference peak  0.314,  deepest hole -0.270,  1-sigma level  0.067
Q1    1   0.5122  0.5224  0.6347  11.00000  0.05    0.31
Q2    1   0.2315  0.5597  0.6372  11.00000  0.05    0.25
Q3    1   0.2251  0.5193  0.7787  11.00000  0.05    0.24
;
_shelx_res_checksum     54945
