# Supplementary material for: Synthesis and crystal structure of a new copper(II) complex based on 5-ethyl-3-(pyridin-2-yl)-1,2,4-triazole
Source: Acta Crystallogr E Crystallogr Commun. 2023 Apr 14;79(Pt 5):432–5. doi: 10.1107/S2056989023003079 (PMC10162088; doi:10.1107/S2056989023003079)
Supplement: Supplementary file 2 [file e-79-00432-Isup2.hkl]

#
# h,k,l, Fc-squared, Fo-squared, sigma(Fo-squared), status flag
#
data_I
_shelx_title ' shi_4520_rola_a.res in P2(1)/c'
_shelx_refln_list_code          4
_shelx_F_calc_maximum      236.74
_exptl_crystal_F_000       764.00
_reflns_d_resolution_high  0.8400

loop_
 _space_group_symop_operation_xyz
 'x, y, z'
 '-x, y+1/2, -z+1/2'
 '-x, -y, -z'
 'x, -y-1/2, z-1/2'

_cell_length_a     9.4445
_cell_length_b     8.9404
_cell_length_c    20.2237
_cell_angle_alpha  90.000
_cell_angle_beta   93.257
_cell_angle_gamma  90.000

_shelx_F_squared_multiplier     1.000

loop_
 _refln_index_h
 _refln_index_k
 _refln_index_l
 _refln_F_squared_calc
 _refln_F_squared_meas
 _refln_F_squared_sigma
 _refln_observed_status
   1   0   0      56046.35      55123.55       359.07 o
   2   0   0       4329.50       4248.34        54.51 o
   3   0   0        443.07        498.45        24.58 o
   4   0   0       4825.45       4786.22        82.51 o
   5   0   0       2309.32       2518.11        98.44 o
   6   0   0       1143.25       1162.89        72.75 o
   7   0   0        329.93        350.92        45.00 o
   8   0   0        147.55        128.24        29.74 o
   9   0   0         68.30         50.22        22.70 o
  10   0   0        352.48        424.44        63.87 o
  11   0   0        132.13        163.86        43.12 o
   1   1   0       2112.70       2102.22        26.55 o
   2   1   0      13736.66      14380.61       145.51 o
   3   1   0      11818.07      12422.52       150.75 o
   4   1   0       3412.89       3652.12        50.94 o
   5   1   0         40.84         44.99         8.08 o
   6   1   0        542.17        556.36        36.18 o
   7   1   0        309.26        286.19        29.12 o
   8   1   0         68.86         87.18        21.95 o
   9   1   0        235.56        274.87        31.58 o
  10   1   0          1.17         -5.22        13.85 o
  11   1   0          4.69         32.63        17.81 o
   0   2   0        128.47        120.03         5.12 o
   1   2   0       7558.77       7251.92        41.01 o
   2   2   0        508.61        625.31        12.87 o
   3   2   0       2487.91       2741.27        42.29 o
   4   2   0        930.73       1019.85        25.26 o
   5   2   0        130.09        123.95        12.18 o
   6   2   0          0.94          9.27         7.39 o
   7   2   0        102.50         63.73        15.06 o
   8   2   0         61.07         40.37        13.93 o
   9   2   0          2.24         11.34        37.09 o
  10   2   0          1.35        -15.23        18.12 o
  11   2   0        155.35        134.14        27.50 o
   1   3   0        219.48        233.49         6.47 o
   2   3   0         12.15         14.53         2.62 o
   3   3   0       3691.58       3692.77        56.82 o
   4   3   0       2277.22       2330.59        37.79 o
   5   3   0       2157.28       2277.09        48.81 o
   6   3   0       1020.81        959.52        35.57 o
   7   3   0        218.64        199.82        46.28 o
   8   3   0        108.18         98.48        31.46 o
   9   3   0         12.19          1.92        22.31 o
  10   3   0        193.53        170.43        28.50 o
   0   4   0       4138.74       4223.87        41.27 o
   1   4   0       9081.65       8836.14        76.87 o
   2   4   0       6212.67       6200.15        67.42 o
   3   4   0       4930.68       4817.64        63.77 o
   4   4   0       1347.21       1227.37        28.40 o
   5   4   0        955.67        950.21        34.54 o
   6   4   0       1154.35       1180.39        40.02 o
   7   4   0        302.73        334.21        30.10 o
   8   4   0        218.02        210.91        26.19 o
   9   4   0        184.56        167.96        33.02 o
  10   4   0         61.32         52.16        33.57 o
   1   5   0        872.09        931.35        16.62 o
   2   5   0        230.06        261.71        11.02 o
   3   5   0         56.60         66.02         9.14 o
   4   5   0        130.23        141.00        11.56 o
   5   5   0          8.98         16.20         5.94 o
   6   5   0         35.33         49.67        14.73 o
   7   5   0          0.59         10.70         9.86 o
   8   5   0         31.80         38.07        23.81 o
   9   5   0          0.01         43.45        31.68 o
   0   6   0         28.48         27.37         6.39 o
   1   6   0       1140.10       1051.50        20.32 o
   2   6   0       3791.68       3789.10        54.78 o
   3   6   0       1753.55       1590.73        61.23 o
   4   6   0        384.73        437.02        33.49 o
   5   6   0        421.59        432.34        29.43 o
   6   6   0        190.46        187.07        22.22 o
   7   6   0        553.13        523.49        38.73 o
   8   6   0        392.64        470.50        69.53 o
   9   6   0        192.01         94.00        39.01 o
   1   7   0         39.95         29.98         3.96 o
   2   7   0          1.60         -6.39         6.39 o
   3   7   0         18.23         17.30         8.10 o
   4   7   0        200.63        212.16        32.93 o
   5   7   0        137.70        112.03        32.02 o
   6   7   0          0.87          1.83        19.98 o
   7   7   0          7.02          2.22        18.98 o
   8   7   0         43.39         38.07        27.19 o
   0   8   0          6.32          1.41        11.57 o
   1   8   0         33.39         29.28         7.26 o
   2   8   0        142.32        152.06        13.81 o
   3   8   0        192.95        229.37        26.71 o
   4   8   0         87.67         46.54        23.03 o
   5   8   0        188.40        173.92        42.78 o
   6   8   0         50.88         81.99        20.19 o
   7   8   0         88.87         82.27        22.80 o
   1   9   0        104.41         78.13        12.55 o
   2   9   0        161.52        157.45        20.42 o
   3   9   0        110.87        133.67        24.76 o
   4   9   0          2.14         15.52        15.05 o
   5   9   0          0.36         23.16        18.02 o
   0  10   0        924.73       1092.20        96.44 o
   1  10   0        601.46        646.28        54.26 o
   2  10   0        223.55        266.08        35.14 o
   3  10   0         62.40         81.07        31.46 o
 -11   1   1          5.54          1.11        46.42 o
 -10   1   1         50.44         32.29        69.00 o
  -9   1   1          6.95         18.37        14.95 o
  -8   1   1         32.13         57.74        15.26 o
  -7   1   1        142.64        131.36        20.28 o
  -6   1   1         11.65         15.84         8.76 o
  -5   1   1          4.02         -1.33         4.78 o
  -4   1   1       5522.05       5588.50        62.78 o
  -3   1   1      21611.73      22265.59       207.25 o
  -2   1   1       8037.83       8242.73        50.99 o
  -1   1   1       3382.61       3293.53        41.89 o
   0   1   1       9713.10       9779.06        49.97 o
   1   1   1       3596.20       3887.08        34.05 o
   2   1   1       1494.63       1509.54        20.28 o
   3   1   1       6223.38       6507.45        49.79 o
   4   1   1      10804.96      11389.93        91.88 o
   5   1   1       5407.17       5569.31        82.66 o
   6   1   1        490.59        468.86        33.74 o
   7   1   1        592.65        619.02        41.65 o
   8   1   1        745.65        752.61        34.15 o
   9   1   1        356.73        356.86        36.69 o
  10   1   1        108.03        112.14        24.43 o
  11   1   1        121.26        128.44        25.73 o
 -11   2   1         84.95         62.75        20.16 o
 -10   2   1        219.64        238.55        33.41 o
  -9   2   1        920.08        982.38        60.49 o
  -8   2   1        804.79        925.60        54.66 o
  -7   2   1       3260.61       3360.70        94.39 o
  -6   2   1       4238.68       4520.69        99.30 o
  -5   2   1       4490.77       4276.69        67.83 o
  -4   2   1       3697.29       3862.14        56.12 o
  -3   2   1       4586.72       4634.24        46.19 o
  -2   2   1       2239.03       2132.29        46.53 o
  -1   2   1       1923.06       1853.43        36.49 o
   0   2   1          9.53         17.66         1.81 o
   1   2   1       4104.95       4152.58        30.52 o
   2   2   1        191.22        172.18         6.93 o
   3   2   1        104.11        139.23         8.05 o
   4   2   1        328.63        348.06        15.03 o
   5   2   1        329.63        308.91        15.57 o
   6   2   1         24.85         29.33         7.13 o
   7   2   1         35.42         19.95         6.90 o
   8   2   1         16.89          7.44        12.08 o
   9   2   1          3.29        -14.27        17.20 o
  10   2   1         95.88         73.05        21.14 o
 -10   3   1          4.43        -10.73        12.83 o
  -9   3   1         21.22         14.68        29.94 o
  -8   3   1         27.18         12.09        12.49 o
  -7   3   1         31.98         13.52        20.89 o
  -6   3   1        977.49        871.43        48.03 o
  -5   3   1       1523.72       1605.94        39.95 o
  -4   3   1       1307.84       1395.55        28.47 o
  -3   3   1        628.08        596.93        14.18 o
  -2   3   1       1774.27       1781.99        32.40 o
  -1   3   1       7402.32       7269.05        89.66 o
   0   3   1       1394.86       1316.80        16.49 o
   1   3   1       4490.59       4574.46        27.95 o
   2   3   1         56.04         47.90         4.86 o
   3   3   1       1868.15       1942.95        23.88 o
   4   3   1        389.98        391.65        16.23 o
   5   3   1        174.20        147.47        11.38 o
   6   3   1         50.23         40.85        10.76 o
   7   3   1        166.18        139.17        20.04 o
   8   3   1         47.59         50.45        14.78 o
   9   3   1        154.25        111.45        21.29 o
  10   3   1         78.24        111.09        24.67 o
 -10   4   1         59.77         87.95        37.68 o
  -9   4   1         31.99         18.10        13.27 o
  -8   4   1         85.71        101.20        19.32 o
  -7   4   1        116.10        104.99        17.93 o
  -6   4   1        817.13        779.26        30.23 o
  -5   4   1        223.68        186.66        13.00 o
  -4   4   1          5.61         11.20         3.28 o
  -3   4   1        614.13        538.78        27.86 o
  -2   4   1       6692.13       6900.42        57.87 o
  -1   4   1       7266.31       7633.55       116.06 o
   0   4   1       1681.72       1685.30        20.77 o
   1   4   1         24.37         19.43         3.41 o
   2   4   1        265.15        230.17         9.59 o
   3   4   1          1.62          2.92         5.03 o
   4   4   1         77.67         67.68        10.49 o
   5   4   1         25.02         26.57         6.47 o
   6   4   1         40.85         54.01         9.51 o
   7   4   1         15.90         20.79        26.69 o
   8   4   1          2.72        -11.01        17.45 o
   9   4   1        105.90         88.66        21.28 o
  10   4   1          6.20         -1.00        25.03 o
  -9   5   1         31.90         19.59        27.91 o
  -8   5   1         87.95         85.01        31.35 o
  -7   5   1        134.55        109.40        16.51 o
  -6   5   1        423.82        339.74        25.05 o
  -5   5   1        603.08        580.80        51.47 o
  -4   5   1        642.21        619.83        29.58 o
  -3   5   1       2202.38       2318.56        47.37 o
  -2   5   1       5251.41       5379.98        63.67 o
  -1   5   1       5027.90       4828.53        67.23 o
   0   5   1       1109.56       1010.23        17.33 o
   1   5   1       4169.21       4249.67        50.82 o
   2   5   1       4533.56       4387.96        32.03 o
   3   5   1       3505.22       3615.59        43.52 o
   4   5   1       1179.48       1207.94        48.29 o
   5   5   1       1070.79       1022.45        32.79 o
   6   5   1        997.40       1032.11        85.84 o
   7   5   1        422.00        497.20        35.20 o
   8   5   1        495.76        565.05        72.52 o
   9   5   1        463.28        455.29        68.75 o
  -9   6   1          5.25         57.76        31.91 o
  -8   6   1        213.27        231.95        53.16 o
  -7   6   1        350.85        306.14        53.44 o
  -6   6   1        789.49        817.23        42.29 o
  -5   6   1        872.05        908.54        39.65 o
  -4   6   1        605.81        655.74        91.92 o
  -3   6   1        302.91        328.09        18.32 o
  -2   6   1         41.99         18.79         6.88 o
  -1   6   1        158.11        160.46         7.48 o
   0   6   1         23.78         17.47         3.14 o
   1   6   1         21.29         17.03         3.48 o
   2   6   1         86.48         83.13         7.06 o
   3   6   1        187.12        167.96        11.88 o
   4   6   1        227.12        223.22         8.61 o
   5   6   1          7.34          7.99        12.21 o
   6   6   1         18.54         26.45        16.29 o
   7   6   1         78.82         95.69        21.67 o
   8   6   1         57.35        124.91        40.12 o
   9   6   1          6.71         21.64        27.19 o
  -8   7   1          2.09         15.70        31.24 o
  -7   7   1         24.44         30.41        27.52 o
  -6   7   1         20.66         37.84        27.91 o
  -5   7   1         28.18         46.28        24.08 o
  -4   7   1          9.73         19.20        14.82 o
  -3   7   1          0.27        -14.87        16.26 o
  -2   7   1        246.04        246.74        15.60 o
  -1   7   1         46.04         39.96         6.29 o
   0   7   1         35.64         24.91         5.22 o
   1   7   1          4.58          0.87         3.26 o
   2   7   1        170.38        140.53        11.70 o
   3   7   1         34.93         44.33         7.21 o
   4   7   1        169.92        164.09        18.51 o
   5   7   1        103.80        110.27        19.64 o
   6   7   1         49.79         39.29        16.84 o
   7   7   1         23.48         21.93        20.81 o
   8   7   1          7.55         -6.55        27.08 o
  -7   8   1        262.91        198.21        48.83 o
  -6   8   1        330.29        279.94        51.61 o
  -5   8   1        576.47        507.12        64.20 o
  -4   8   1        626.20        671.89        56.65 o
  -3   8   1         73.53         55.86        15.24 o
  -2   8   1         44.15         38.38        10.27 o
  -1   8   1         43.02         59.29        11.54 o
   0   8   1        144.96        116.89        11.53 o
   1   8   1         77.90         74.28         8.49 o
   2   8   1        131.38        117.81        12.45 o
   3   8   1        329.09        269.38        29.80 o
   4   8   1         77.46         45.09        16.13 o
   5   8   1        113.77        125.26        59.10 o
   6   8   1         22.86         23.14        18.76 o
   7   8   1          1.57          0.28        16.28 o
  -6   9   1         44.38         51.93        17.07 o
  -5   9   1        282.30        252.02        50.22 o
  -4   9   1        346.94        348.06        62.65 o
  -3   9   1        359.78        333.88        35.28 o
  -2   9   1        384.44        368.17        34.53 o
  -1   9   1         92.06         91.84        15.13 o
   0   9   1        179.94        215.28        30.10 o
   1   9   1        183.78        216.36        22.40 o
   2   9   1        308.19        295.98        31.56 o
   3   9   1         95.11         90.42        16.17 o
   4   9   1        255.07        246.88        40.01 o
   5   9   1        290.73        311.35        35.79 o
  -3  10   1         39.35         -3.44        17.31 o
  -2  10   1         12.19         -9.99        18.76 o
  -1  10   1         32.84         39.31        20.78 o
   0  10   1         12.78         36.78        22.26 o
   1  10   1          0.07         21.15        18.81 o
   2  10   1          4.72          7.81        13.33 o
   3  10   1         22.61         25.41        20.70 o
 -11   0   2         86.80         88.78        33.52 o
 -10   0   2         26.34         39.01        21.20 o
  -9   0   2         46.39         57.04        25.86 o
  -8   0   2         36.20         18.64        13.37 o
  -7   0   2        500.25        546.74        55.71 o
  -6   0   2        168.51        156.76        27.80 o
  -5   0   2        349.97        443.47        40.67 o
  -4   0   2       1239.85       1278.27        42.10 o
  -3   0   2       1912.97       2224.88        47.79 o
  -2   0   2         43.18         44.70         6.08 o
  -1   0   2       2367.68       2348.33        31.45 o
   0   0   2      22237.90      11956.26     10355.09 o
   1   0   2       4977.71       5093.87        52.71 o
   2   0   2      29692.04      29506.30       208.97 o
   3   0   2        510.94        487.24        28.41 o
   4   0   2      10616.38      11210.71       132.38 o
   5   0   2       2986.33       3012.91       110.20 o
   6   0   2       1724.40       1718.40        91.00 o
   7   0   2        962.30       1022.56        77.30 o
   8   0   2        685.90        644.95        66.14 o
   9   0   2        389.08        419.50        57.60 o
  10   0   2        154.87        163.19        39.79 o
  11   0   2         23.10         84.62        34.51 o
 -11   1   2         62.27         72.13        35.68 o
 -10   1   2        359.84        371.94        41.42 o
  -9   1   2       1170.36       1149.19        65.64 o
  -8   1   2        374.25        365.97        40.84 o
  -7   1   2        235.04        255.90        26.35 o
  -6   1   2         21.99         20.51         9.54 o
  -5   1   2        372.26        314.26        19.26 o
  -4   1   2       8762.25       9001.85        78.56 o
  -3   1   2      10094.59      10086.02       101.89 o
  -2   1   2      30777.24      30998.04       278.22 o
  -1   1   2        673.59        668.07        13.59 o
   0   1   2       5536.67       5448.86        35.59 o
   1   1   2        614.73        606.20        10.14 o
   2   1   2        964.46        875.63        16.01 o
   3   1   2       1193.66       1156.36        21.06 o
   4   1   2       1996.10       2104.05        32.17 o
   5   1   2         53.62         47.99         6.89 o
   6   1   2          1.95          8.11         6.00 o
   7   1   2         87.17         85.17        11.15 o
   8   1   2         83.13         90.50        12.38 o
   9   1   2         17.68          1.17        15.09 o
  10   1   2        150.86        126.47        22.99 o
  11   1   2          1.25        -18.62        18.62 o
 -11   2   2          2.32         14.12        16.54 o
 -10   2   2         17.42          8.63        14.55 o
  -9   2   2          2.91         12.67        18.67 o
  -8   2   2         22.05          8.49        24.44 o
  -7   2   2         23.65         29.91        13.58 o
  -6   2   2        108.09        169.90        21.04 o
  -5   2   2        272.80        258.23        17.35 o
  -4   2   2       1294.17       1383.46        33.26 o
  -3   2   2       1719.74       1739.22        29.48 o
  -2   2   2       2600.96       2688.55        25.66 o
  -1   2   2      14061.64      14727.50       201.72 o
   0   2   2       6846.67       6738.69        37.59 o
   1   2   2      17383.15      17761.64        82.65 o
   2   2   2        950.19        986.36        18.49 o
   3   2   2        183.68        148.88         8.51 o
   4   2   2        437.57        536.08        18.93 o
   5   2   2       1043.96       1141.02        30.21 o
   6   2   2        597.97        612.44        27.46 o
   7   2   2        167.81        173.64        16.48 o
   8   2   2        192.14        160.59        16.94 o
   9   2   2         40.27         25.84        22.00 o
  10   2   2         14.85         20.72        21.72 o
 -10   3   2        402.85        378.27        41.07 o
  -9   3   2        630.89        642.36        48.43 o
  -8   3   2       1558.61       1508.19        67.87 o
  -7   3   2       1065.26       1136.57        54.58 o
  -6   3   2       1977.99       2010.99        49.81 o
  -5   3   2       2571.35       2507.33        48.98 o
  -4   3   2       2886.16       2645.83        42.45 o
  -3   3   2       6453.37       6527.83       102.11 o
  -2   3   2       5059.76       5093.90        66.00 o
  -1   3   2       9521.76       9414.40        62.05 o
   0   3   2       2023.85       1942.53        20.20 o
   1   3   2       6587.72       6324.85        41.49 o
   2   3   2       8148.82       8260.52        67.25 o
   3   3   2       4250.53       4049.29        72.09 o
   4   3   2       1341.38       1296.14        31.46 o
   5   3   2        411.39        400.98        27.65 o
   6   3   2       1239.29       1134.95        51.31 o
   7   3   2        852.38        840.14        48.57 o
   8   3   2        218.89        217.89        27.12 o
   9   3   2        129.60        115.86        21.64 o
  10   3   2          1.66         16.92        15.58 o
 -10   4   2        113.66        115.58        38.68 o
  -9   4   2         38.88         17.09        19.25 o
  -8   4   2         62.60         45.96        12.78 o
  -7   4   2          0.49          2.06         9.39 o
  -6   4   2         22.32          9.87         5.76 o
  -5   4   2         67.93         48.74         6.75 o
  -4   4   2        215.09        213.83        13.91 o
  -3   4   2          1.10         -2.78         3.42 o
  -2   4   2        432.91        443.81        12.89 o
  -1   4   2       5542.69       5732.24        53.87 o
   0   4   2       1790.96       1678.90        24.40 o
   1   4   2       1273.90       1280.46        17.93 o
   2   4   2       1023.36       1054.84        21.05 o
   3   4   2       3431.65       3625.66        47.59 o
   4   4   2        532.37        557.75        18.20 o
   5   4   2        147.50        147.12        18.33 o
   6   4   2        383.91        349.54        22.46 o
   7   4   2        341.35        365.74        32.13 o
   8   4   2        381.85        303.06        32.26 o
   9   4   2        186.69        203.99        38.32 o
  10   4   2        273.36        233.94        52.55 o
  -9   5   2          0.20         -6.27        20.70 o
  -8   5   2        102.64        119.86        37.01 o
  -7   5   2        103.35         60.93        26.80 o
  -6   5   2         73.81         61.91        15.23 o
  -5   5   2          4.97          6.30         3.71 o
  -4   5   2         33.19         26.67         8.99 o
  -3   5   2        539.00        523.53        23.67 o
  -2   5   2         82.49         75.97        12.80 o
  -1   5   2         45.35         53.55         7.30 o
   0   5   2         86.57         92.35         5.64 o
   1   5   2         45.75         36.47         3.89 o
   2   5   2        492.31        485.67        13.26 o
   3   5   2        436.59        478.44        16.53 o
   4   5   2         44.14         49.06         8.37 o
   5   5   2        217.95        195.82        15.77 o
   6   5   2         87.42        140.50        34.90 o
   7   5   2          0.02         -5.71         9.75 o
   8   5   2         23.47         39.95        28.80 o
   9   5   2         42.12         61.59        34.07 o
  -9   6   2          0.07        -26.52        27.25 o
  -8   6   2          0.29         32.57        28.02 o
  -7   6   2         45.84         41.01        24.36 o
  -6   6   2          7.76         27.41        24.58 o
  -5   6   2        373.80        396.37        25.18 o
  -4   6   2         87.09         67.57         9.08 o
  -3   6   2        155.70        144.72        28.24 o
  -2   6   2         63.68         58.60        17.92 o
  -1   6   2          2.77          6.11         2.61 o
   0   6   2         91.21         83.20         5.70 o
   1   6   2        423.70        437.79        13.57 o
   2   6   2        692.14        728.90        16.08 o
   3   6   2        125.77        119.11         7.27 o
   4   6   2         44.40         49.31         6.36 o
   5   6   2        279.30        301.08        28.67 o
   6   6   2        363.25        381.16        25.55 o
   7   6   2        555.40        627.67        43.97 o
   8   6   2        289.80        336.93        58.87 o
   9   6   2        366.18        364.46        63.70 o
  -8   7   2        463.55        368.34        63.26 o
  -7   7   2        991.90        951.87        93.39 o
  -6   7   2        987.56       1208.78        98.88 o
  -5   7   2        971.38       1129.16        90.56 o
  -4   7   2        596.52        547.63        60.10 o
  -3   7   2        434.54        400.91        47.67 o
  -2   7   2        922.30        923.07        64.20 o
  -1   7   2       1424.02       1548.98        49.34 o
   0   7   2       1405.85       1436.18        30.28 o
   1   7   2        962.48        938.56        21.23 o
   2   7   2        584.72        530.66        15.71 o
   3   7   2        464.45        453.25        21.66 o
   4   7   2        189.06        211.68        16.44 o
   5   7   2        812.89        843.93        43.83 o
   6   7   2        553.08        547.52        42.35 o
   7   7   2        464.75        474.76        40.50 o
   8   7   2        251.31        183.50        50.27 o
  -7   8   2          3.19         34.63        29.13 o
  -6   8   2          9.05         24.86        23.64 o
  -5   8   2         52.70        123.35        33.79 o
  -4   8   2        186.24        166.86        39.68 o
  -3   8   2        308.67        285.16        36.26 o
  -2   8   2          4.80         12.71         7.72 o
  -1   8   2        177.56        163.42        18.61 o
   0   8   2          4.18         -1.54         6.34 o
   1   8   2        454.84        403.29        21.02 o
   2   8   2        197.36        202.86        16.30 o
   3   8   2         14.60         13.56         8.34 o
   4   8   2         76.55         62.60        16.38 o
   5   8   2          1.00         30.19        16.81 o
   6   8   2          8.92          5.25        12.14 o
   7   8   2        131.30        148.36        34.54 o
  -5   9   2         58.09         54.56        21.75 o
  -4   9   2        146.73        110.02        22.31 o
  -3   9   2        232.93        232.82        40.15 o
  -2   9   2        204.00        149.39        24.64 o
  -1   9   2        252.24        226.64        22.50 o
   0   9   2        190.09        178.68        26.32 o
   1   9   2         39.02         10.96        16.51 o
   2   9   2          9.89        -10.35        11.15 o
   3   9   2         41.58         19.36        12.45 o
   4   9   2        174.89        153.22        26.40 o
   5   9   2         29.08         23.54        16.92 o
  -3  10   2         11.48          5.11        17.37 o
  -2  10   2         54.82         22.36        19.70 o
  -1  10   2         84.95         75.35        29.52 o
   0  10   2        213.99        203.48        30.98 o
   1  10   2        189.45        160.32        28.20 o
   2  10   2         72.89         77.90        20.65 o
   3  10   2         21.74         12.97        18.06 o
 -11   1   3        247.58        299.55        38.83 o
 -10   1   3        268.98        315.86        43.61 o
  -9   1   3        567.19        634.21        50.11 o
  -8   1   3        285.25        288.34        31.21 o
  -7   1   3        198.70        179.98        22.28 o
  -6   1   3        345.64        337.96        28.73 o
  -5   1   3       1539.98       1487.11        41.33 o
  -4   1   3        291.93        311.33        14.64 o
  -3   1   3        228.85        273.01        12.21 o
  -2   1   3      10024.26      10352.59        50.83 o
  -1   1   3       1396.05       1289.19        18.42 o
   0   1   3       2875.06       3114.51        22.64 o
   1   1   3       4103.67       3977.62        30.52 o
   2   1   3        242.75        216.39         8.44 o
   3   1   3          6.64          1.50         4.35 o
   4   1   3          9.05         15.58         6.33 o
   5   1   3         51.71         61.71         7.92 o
   6   1   3         46.23         61.00         8.86 o
   7   1   3        166.88        174.52        14.47 o
   8   1   3        179.34        166.83        15.47 o
   9   1   3        317.44        252.61        32.66 o
  10   1   3        115.87        111.64        43.03 o
  11   1   3         54.13         25.98        16.93 o
 -11   2   3         98.12        110.34        25.67 o
 -10   2   3        257.33        366.45        43.86 o
  -9   2   3        353.55        403.32        67.00 o
  -8   2   3        407.50        462.06        38.56 o
  -7   2   3       2006.08       2042.43        73.02 o
  -6   2   3       6259.16       6597.30       120.09 o
  -5   2   3      15620.02      15807.61       201.68 o
  -4   2   3      12239.62      12193.97        98.42 o
  -3   2   3       4534.70       4275.95        34.10 o
  -2   2   3         18.95         28.24         4.49 o
  -1   2   3        744.54        671.74        25.05 o
   0   2   3      12962.00      12709.36        65.04 o
   1   2   3       9621.93       9576.77        45.06 o
   2   2   3         96.34         70.01         5.02 o
   3   2   3       5068.22       5091.58        59.82 o
   4   2   3       3943.32       3948.49       127.56 o
   5   2   3       3385.74       3469.62        52.60 o
   6   2   3       2069.29       2111.14        49.88 o
   7   2   3       1767.29       1770.76        48.93 o
   8   2   3        634.45        729.63        49.92 o
   9   2   3        759.75        872.45        58.45 o
  10   2   3        764.01        688.87        55.73 o
 -10   3   3          0.58         13.62        14.64 o
  -9   3   3        511.01        487.24        42.85 o
  -8   3   3        510.97        480.48        39.64 o
  -7   3   3       1077.41       1032.32        51.60 o
  -6   3   3        728.97        722.23        29.80 o
  -5   3   3          2.76          2.11         5.54 o
  -4   3   3       2142.97       2219.33        38.66 o
  -3   3   3         40.56         73.38        10.81 o
  -2   3   3       1527.95       1560.71        37.34 o
  -1   3   3       1114.00       1202.86        18.20 o
   0   3   3       1715.54       1735.74        20.32 o
   1   3   3        771.88        767.99        15.60 o
   2   3   3        310.32        324.36        10.05 o
   3   3   3        378.10        381.02        12.87 o
   4   3   3        223.53        298.18        17.90 o
   5   3   3        640.65        613.21        28.39 o
   6   3   3          3.63         15.30        12.15 o
   7   3   3         13.78         28.20        14.35 o
   8   3   3        183.52        156.62        25.08 o
   9   3   3        103.03         69.30        20.72 o
  10   3   3          1.82          7.16        26.69 o
 -10   4   3         20.84        -17.59        30.41 o
  -9   4   3         26.44         16.65        25.69 o
  -8   4   3        569.42        538.76        39.69 o
  -7   4   3        382.07        358.73        29.31 o
  -6   4   3        269.25        240.84        16.08 o
  -5   4   3          9.78          6.62         3.95 o
  -4   4   3         26.60         12.78         4.25 o
  -3   4   3        113.40         87.23        19.81 o
  -2   4   3       1679.30       1628.78        50.22 o
  -1   4   3       3172.80       3284.77        53.58 o
   0   4   3        545.97        464.88        14.87 o
   1   4   3        978.48        871.97        16.42 o
   2   4   3       5301.32       5172.23        75.40 o
   3   4   3       2660.22       2702.59        53.64 o
   4   4   3       2062.82       2141.27        31.50 o
   5   4   3       1043.59       1056.21        36.13 o
   6   4   3       1198.28       1169.00        53.04 o
   7   4   3        411.80        385.57        33.69 o
   8   4   3        289.89        290.16        32.18 o
   9   4   3         23.30         -4.81        11.43 o
  10   4   3          5.66          2.00        26.30 o
  -9   5   3         80.22         43.23        32.74 o
  -8   5   3        388.85        324.84        55.88 o
  -7   5   3        431.77        430.71        58.65 o
  -6   5   3        334.07        299.50        21.46 o
  -5   5   3         62.55         43.23        19.98 o
  -4   5   3        380.26        405.96        20.32 o
  -3   5   3        740.49        684.69        53.94 o
  -2   5   3        903.07        906.70        57.60 o
  -1   5   3        230.85        229.99         7.36 o
   0   5   3        346.39        389.51        11.30 o
   1   5   3        302.61        290.31         9.96 o
   2   5   3       1074.01       1097.87        20.54 o
   3   5   3         10.68         10.94         4.62 o
   4   5   3          2.18         -4.36         4.36 o
   5   5   3        560.18        582.22        23.60 o
   6   5   3        132.85        144.67        16.01 o
   7   5   3         64.48         66.99        14.53 o
   8   5   3         25.54         32.41        29.35 o
   9   5   3         50.33        116.92        40.29 o
  -9   6   3         17.36          4.49        22.97 o
  -8   6   3        185.73        231.72        52.38 o
  -7   6   3         74.33         78.52        32.07 o
  -6   6   3        312.15        318.84        49.89 o
  -5   6   3        339.47        370.66        21.74 o
  -4   6   3       1349.22       1174.61       108.59 o
  -3   6   3       3077.12       3246.19       124.02 o
  -2   6   3       2668.57       2473.89        99.38 o
  -1   6   3       1272.86       1216.30        48.87 o
   0   6   3        340.30        303.74        11.07 o
   1   6   3        787.75        752.27        18.23 o
   2   6   3        579.96        565.90        15.29 o
   3   6   3        103.51        101.74         7.58 o
   4   6   3        138.66        147.26        10.66 o
   5   6   3        212.14        233.34        19.49 o
   6   6   3        577.67        622.86        32.60 o
   7   6   3        284.93        296.62        24.48 o
   8   6   3        216.44        235.07        32.24 o
   9   6   3         61.00         22.42        31.68 o
  -8   7   3          9.92          0.28        26.08 o
  -7   7   3         50.33         93.78        42.39 o
  -6   7   3          1.58        -11.71        18.42 o
  -5   7   3         96.50         69.64        27.02 o
  -4   7   3          3.15         -1.39        14.59 o
  -3   7   3         69.75         81.96        24.75 o
  -2   7   3         60.37         89.89        23.81 o
  -1   7   3         10.75          7.68         7.57 o
   0   7   3          0.39          2.27         3.75 o
   1   7   3        403.64        380.38        13.41 o
   2   7   3         34.04         22.76         6.03 o
   3   7   3         30.64         33.32         5.76 o
   4   7   3        100.62        117.17        17.24 o
   5   7   3          6.48         45.08        13.67 o
   6   7   3         47.80         60.69        17.32 o
   7   7   3          4.66         25.61        15.58 o
   8   7   3          1.25         35.85        28.13 o
  -7   8   3        182.47        196.77        47.44 o
  -6   8   3        203.46        215.35        45.22 o
  -5   8   3        635.56        584.14        67.53 o
  -4   8   3        847.06        696.95        69.42 o
  -3   8   3        678.26        584.58        59.26 o
  -2   8   3        835.79        887.41        53.02 o
  -1   8   3        486.86        544.15        32.13 o
   0   8   3        564.97        586.25        21.78 o
   1   8   3        634.98        654.58        28.38 o
   2   8   3       1043.61       1040.12        41.51 o
   3   8   3        653.90        716.78        43.22 o
   4   8   3        472.76        500.47        33.42 o
   5   8   3        505.22        552.94        46.00 o
   6   8   3        195.83        176.48        27.29 o
   7   8   3        230.21        308.69        60.82 o
  -5   9   3         80.01        103.04        33.13 o
  -4   9   3        151.49        146.37        37.15 o
  -3   9   3          0.49          1.39        11.43 o
  -2   9   3          6.88         11.12        11.76 o
  -1   9   3         23.68          8.87        10.27 o
   0   9   3         12.58         17.37        11.88 o
   1   9   3         25.72         13.50         9.07 o
   2   9   3          5.93         -5.30         9.37 o
   3   9   3         11.79          5.18        10.17 o
   4   9   3        148.48        161.58        21.00 o
   5   9   3         82.13         48.89        20.02 o
  -3  10   3         24.09         35.85        25.25 o
  -2  10   3         18.25         11.49        17.92 o
  -1  10   3          8.21         15.65        21.75 o
   0  10   3          1.90        -13.57        13.57 o
   1  10   3          5.47          9.48        13.44 o
   2  10   3         97.61        111.02        24.21 o
   3  10   3         44.80         55.53        29.19 o
 -11   0   4        702.01        727.47        84.95 o
 -10   0   4        727.24        745.50        79.85 o
  -9   0   4       1815.74       1966.99       120.58 o
  -8   0   4        553.25        619.60        62.43 o
  -7   0   4        613.92        633.97        58.82 o
  -6   0   4       1689.29       1640.33        86.23 o
  -5   0   4        789.62        736.01        52.99 o
  -4   0   4       1641.91       1609.11        48.04 o
  -3   0   4         45.28         94.34        18.70 o
  -1   0   4       3044.62       3045.97        31.01 o
   0   0   4      17447.75      18254.97       184.97 o
   1   0   4      19245.86      18928.71       134.95 o
   2   0   4       2357.40       2294.32        50.52 o
   3   0   4       1522.30       1495.58        46.27 o
   4   0   4       3538.10       3665.82       160.48 o
   5   0   4       5101.22       5041.22       146.66 o
   6   0   4         12.29         17.65        16.70 o
   7   0   4          6.56          9.10        20.81 o
   8   0   4          3.66         -3.94        14.82 o
   9   0   4        208.78        220.79        43.50 o
  10   0   4          2.99         40.06        25.80 o
 -11   1   4         54.94         75.39        36.93 o
 -10   1   4        234.10        291.06        41.37 o
  -9   1   4        488.76        525.36        45.11 o
  -8   1   4         28.48         39.95        14.68 o
  -7   1   4        594.70        600.92        40.36 o
  -6   1   4        156.97        157.44        19.29 o
  -5   1   4        912.85        905.81        43.46 o
  -4   1   4        135.80        111.27         9.56 o
  -3   1   4       1857.40       1892.24        32.07 o
  -2   1   4        581.79        560.87        14.85 o
  -1   1   4          4.79         11.33         2.23 o
   0   1   4       9087.25       9205.63        75.37 o
   1   1   4        539.46        670.47        27.15 o
   2   1   4        596.94        626.47        15.09 o
   3   1   4       3851.52       3969.83        39.91 o
   4   1   4       3143.26       2912.24        58.45 o
   5   1   4       1027.98       1111.01        49.02 o
   6   1   4        520.04        545.21        36.98 o
   7   1   4        915.96        976.21        54.57 o
   8   1   4        908.71        911.97        56.26 o
   9   1   4        310.26        325.98        36.68 o
  10   1   4        118.69        132.59        26.75 o
 -10   2   4        144.26        162.13        28.32 o
  -9   2   4         61.75         61.14        19.59 o
  -8   2   4        734.90        704.69        47.72 o
  -7   2   4        408.81        388.18        33.38 o
  -6   2   4         13.80         17.47        13.01 o
  -5   2   4         89.19         91.86        11.34 o
  -4   2   4        389.18        477.07        15.52 o
  -3   2   4          4.19          5.88         4.40 o
  -2   2   4        160.34        146.34         7.20 o
  -1   2   4        737.24        792.29        28.17 o
   0   2   4        828.70        871.50        16.59 o
   1   2   4        123.65        105.97         5.89 o
   2   2   4       2769.44       2946.69        68.06 o
   3   2   4       1772.24       1921.72        32.08 o
   4   2   4       1963.94       1913.98        36.07 o
   5   2   4         28.08         29.97        10.48 o
   6   2   4         42.05         70.10        16.55 o
   7   2   4          5.62         -1.88         9.50 o
   8   2   4         43.14         51.47        17.17 o
   9   2   4          4.96          7.39        13.77 o
  10   2   4         62.06         88.05        25.27 o
 -10   3   4         22.53         31.70        33.93 o
  -9   3   4        246.23        173.03        26.70 o
  -8   3   4       1451.72       1335.42        63.03 o
  -7   3   4       1331.63       1218.58        55.97 o
  -6   3   4       1509.87       1471.42        39.22 o
  -5   3   4        146.96        122.85        11.08 o
  -4   3   4        609.71        564.92        34.73 o
  -3   3   4       1571.24       1549.90        36.03 o
  -2   3   4        712.46        671.30        15.04 o
  -1   3   4       1520.20       1445.86        24.71 o
   0   3   4        658.23        613.12        13.00 o
   1   3   4       3418.16       3295.10        31.71 o
   2   3   4       1342.56       1268.59        22.07 o
   3   3   4       2169.82       1994.53        30.72 o
   4   3   4       3831.68       3852.89        58.87 o
   5   3   4       3475.64       3465.71        85.09 o
   6   3   4       3950.53       3907.06        99.78 o
   7   3   4       2223.29       2279.10        83.87 o
   8   3   4       1834.13       1803.10        79.19 o
   9   3   4        859.91        989.86        62.98 o
  10   3   4        295.38        393.16        44.81 o
 -10   4   4        698.00        644.01        84.01 o
  -9   4   4        389.60        467.39        69.08 o
  -8   4   4        351.34        352.46        32.76 o
  -7   4   4        407.29        382.78        31.05 o
  -6   4   4       1149.65       1074.72        52.40 o
  -5   4   4        587.90        571.82        21.11 o
  -4   4   4         77.91         56.28        11.15 o
  -3   4   4       1360.32       1359.33        73.63 o
  -2   4   4       2729.62       2837.36        54.87 o
  -1   4   4       2511.57       2394.41        35.45 o
   0   4   4        880.64        854.76        16.61 o
   1   4   4        292.78        243.08        10.21 o
   2   4   4       1449.73       1410.49        25.53 o
   3   4   4         30.88         24.19         4.30 o
   4   4   4        895.79        917.00        21.74 o
   5   4   4        647.04        630.89        27.33 o
   6   4   4        331.25        276.91        19.42 o
   7   4   4         40.83         38.76        13.83 o
   8   4   4          0.18         26.30        13.72 o
   9   4   4          0.38        -15.49        15.49 o
  10   4   4         33.54          2.16        21.70 o
  -9   5   4          0.33         -9.04        24.64 o
  -8   5   4          1.90         16.31        20.31 o
  -7   5   4         11.24         19.81        19.75 o
  -6   5   4         61.71         49.29        24.53 o
  -5   5   4         15.88          7.38        18.76 o
  -4   5   4         28.00         28.66         6.15 o
  -3   5   4         61.74         33.29        14.65 o
  -2   5   4         38.68         17.04         9.93 o
  -1   5   4        328.62        306.34        16.68 o
   0   5   4        286.27        264.20        12.33 o
   1   5   4         53.82         62.79         5.46 o
   2   5   4          6.76         17.75         4.84 o
   3   5   4         27.74         20.92         5.99 o
   4   5   4          0.41         -2.24         5.35 o
   5   5   4        233.00        217.13        12.86 o
   6   5   4         18.77         30.95         9.27 o
   7   5   4        154.33        106.20        14.72 o
   8   5   4         10.00          8.59        10.61 o
   9   5   4          1.05         42.50        30.69 o
  -9   6   4        143.31        151.49        46.78 o
  -8   6   4        192.74        172.96        42.56 o
  -7   6   4        529.27        542.47        69.25 o
  -6   6   4        361.74        321.62        50.50 o
  -5   6   4        140.09        106.43        28.74 o
  -4   6   4         85.51         43.84        17.76 o
  -3   6   4        382.82        416.28        46.28 o
  -2   6   4       2047.48       1960.17        90.61 o
  -1   6   4       1119.45       1012.28        57.74 o
   0   6   4        148.76        145.42         8.64 o
   1   6   4        417.67        413.03        14.17 o
   2   6   4       1039.18       1023.33        23.68 o
   3   6   4       1593.59       1618.82        34.72 o
   4   6   4        204.82        213.83        13.44 o
   5   6   4        270.65        274.32        21.88 o
   6   6   4        136.14        102.31        15.43 o
   7   6   4         21.50         22.27         8.33 o
   8   6   4         72.11         79.27        20.93 o
  -8   7   4        170.71        166.80        47.33 o
  -7   7   4        319.77        272.73        52.66 o
  -6   7   4        214.06        225.23        45.06 o
  -5   7   4        186.20        133.73        31.52 o
  -4   7   4         96.22         72.86        27.80 o
  -3   7   4        185.24        196.43        33.57 o
  -2   7   4       1047.73       1093.42        71.69 o
  -1   7   4        930.34        898.32        61.15 o
   0   7   4        742.45        718.22        26.90 o
   1   7   4        794.10        841.57        22.94 o
   2   7   4        809.45        834.98        22.40 o
   3   7   4        503.48        583.87        21.47 o
   4   7   4        853.43        888.99        26.70 o
   5   7   4       1941.87       2029.37        59.07 o
   6   7   4        929.14        962.96        46.64 o
   7   7   4        547.10        579.98        74.91 o
   8   7   4        224.09        258.14        57.99 o
  -7   8   4         48.08         16.65        24.08 o
  -6   8   4          0.41        -10.71        24.53 o
  -5   8   4          9.37         27.74        20.36 o
  -4   8   4        152.55         91.11        28.36 o
  -3   8   4         79.35         45.28        23.86 o
  -2   8   4        135.83        150.99        29.52 o
  -1   8   4        143.57        167.42        42.56 o
   0   8   4         26.42         24.05         6.28 o
   1   8   4         15.26         27.46         7.19 o
   2   8   4          0.57         23.83         8.66 o
   3   8   4        150.08        137.72        16.94 o
   4   8   4         77.98        116.33        19.37 o
   5   8   4         48.22         81.03        19.45 o
   6   8   4         56.57         72.75        18.73 o
   7   8   4         16.57         60.98        29.35 o
  -5   9   4         24.80         32.57        20.09 o
  -4   9   4         41.81         45.89        27.63 o
  -3   9   4         32.99         46.84        14.90 o
  -2   9   4         16.74         -2.26        23.31 o
  -1   9   4         51.27         43.48        16.27 o
   0   9   4         72.65         86.85        19.16 o
   1   9   4        119.43        153.54        23.52 o
   2   9   4        162.42        134.03        17.96 o
   3   9   4        278.03        232.54        24.81 o
   4   9   4        319.18        284.92        32.78 o
   5   9   4        118.92        135.56        35.21 o
  -3  10   4        200.46        201.14        31.50 o
  -2  10   4         57.30         49.11        26.30 o
  -1  10   4        196.76        219.53        34.18 o
   0  10   4        373.96        384.20        37.44 o
   1  10   4        277.31        262.13        50.27 o
   2  10   4         68.55         80.51        54.63 o
   3  10   4         19.33          8.83        11.81 o
 -11   1   5         98.31        125.20        47.22 o
 -10   1   5        331.41        340.19        39.42 o
  -9   1   5       1248.09       1303.24        69.69 o
  -8   1   5       1733.78       1882.59       143.08 o
  -7   1   5       1921.69       2036.69        73.31 o
  -6   1   5        862.56        897.94        44.67 o
  -5   1   5       1283.84       1223.11        37.88 o
  -4   1   5       3343.18       3290.18        49.31 o
  -3   1   5       4552.86       4205.86        42.52 o
  -2   1   5       1064.84        966.89        17.00 o
  -1   1   5       3481.09       3323.07        51.91 o
   0   1   5       1443.72       1390.87        21.24 o
   1   1   5       7635.91       7768.67        75.61 o
   2   1   5       3173.54       2968.97        43.46 o
   3   1   5       4284.29       4407.60        43.35 o
   4   1   5       3326.36       3476.20        98.59 o
   5   1   5       1700.08       1584.34        60.82 o
   6   1   5        539.91        589.76        53.55 o
   7   1   5       1829.82       1861.73        75.65 o
   8   1   5        966.58        926.59        57.58 o
   9   1   5        163.05        184.21        70.97 o
  10   1   5         12.44          7.25        14.86 o
 -10   2   5          7.93        -15.99        17.09 o
  -9   2   5        261.02        288.93        34.54 o
  -8   2   5        496.01        554.87        53.30 o
  -7   2   5          3.83         -1.67        25.36 o
  -6   2   5       1105.22       1039.25        78.96 o
  -5   2   5        840.73        894.12        24.87 o
  -4   2   5        530.61        547.70        17.32 o
  -3   2   5        141.30        174.14        12.28 o
  -2   2   5         37.00         44.22         3.79 o
  -1   2   5        793.51        813.61        14.74 o
   0   2   5       1752.59       1665.22        20.28 o
   1   2   5        369.25        393.58        11.80 o
   2   2   5        405.55        365.88        12.85 o
   3   2   5       1033.10       1026.35        23.58 o
   4   2   5       1169.31       1201.09        34.72 o
   5   2   5       1225.37       1195.25        51.85 o
   6   2   5        498.42        521.92        37.71 o
   7   2   5        734.36        791.97        49.65 o
   8   2   5        586.90        519.11        68.70 o
   9   2   5        641.67        615.13        49.99 o
  10   2   5        557.50        552.91        52.52 o
 -10   3   5          2.91          6.22        17.40 o
  -9   3   5        196.85        185.37        54.82 o
  -8   3   5         93.23         60.11        16.13 o
  -7   3   5       1098.03       1030.71        42.83 o
  -6   3   5       1273.53       1223.01        28.67 o
  -5   3   5        452.95        452.17        26.86 o
  -4   3   5        222.90        247.11        18.15 o
  -3   3   5         48.04         32.19         7.02 o
  -2   3   5       1587.15       1588.27        19.90 o
  -1   3   5       4097.81       4218.35        42.76 o
   0   3   5        180.28        237.28         9.56 o
   1   3   5         86.17         66.95         5.68 o
   2   3   5        379.63        486.86        16.29 o
   3   3   5        978.35        965.73        25.49 o
   4   3   5        855.49        864.89        21.82 o
   5   3   5        551.05        519.14        21.97 o
   6   3   5        164.78        152.77        12.55 o
   7   3   5        135.69        133.22        15.19 o
   8   3   5        233.67        274.34        33.02 o
   9   3   5        383.32        394.52        41.26 o
  10   3   5        125.62        144.24        32.41 o
 -10   4   5          3.07         25.14        32.96 o
  -9   4   5         89.12         27.63        30.85 o
  -8   4   5         26.79         -3.22        13.26 o
  -7   4   5        287.06        270.86        26.58 o
  -6   4   5        391.83        369.71        20.06 o
  -5   4   5         16.83          7.77         6.15 o
  -4   4   5        120.72        114.67        11.09 o
  -3   4   5        470.35        445.93        16.33 o
  -2   4   5        109.58        109.84         5.69 o
  -1   4   5        531.45        554.82        19.60 o
   0   4   5       1325.94       1374.29        21.97 o
   1   4   5       1132.03       1080.29        22.17 o
   2   4   5        424.50        422.55        16.08 o
   3   4   5        339.70        331.78        13.16 o
   4   4   5        702.65        703.83        19.61 o
   5   4   5       1810.46       1784.83        46.69 o
   6   4   5       1622.70       1567.27        43.73 o
   7   4   5        379.70        350.86        21.59 o
   8   4   5         96.30         68.84        20.50 o
   9   4   5          6.59         -5.66        28.36 o
  10   4   5          2.79         47.83        33.07 o
  -9   5   5         44.23         61.09        31.41 o
  -8   5   5        257.09        267.13        51.55 o
  -7   5   5        250.43        244.54        47.50 o
  -6   5   5       1511.36       1544.00       104.15 o
  -5   5   5       2154.99       1408.81       520.21 o
  -4   5   5       2318.73       1831.81       137.89 o
  -3   5   5       2498.30       2476.66       106.37 o
  -2   5   5       5052.47       4880.36       138.11 o
  -1   5   5       3590.07       3442.21        54.46 o
   0   5   5       3208.02       2988.09        44.26 o
   1   5   5       2992.81       2954.06        35.22 o
   2   5   5       9278.65       9374.87        86.90 o
   3   5   5       3717.51       3733.77        51.24 o
   4   5   5       1717.88       1719.11        36.40 o
   5   5   5        211.76        224.82        18.34 o
   6   5   5        466.01        481.29        27.52 o
   7   5   5         10.41          3.93         8.19 o
   8   5   5          5.34         -5.77        24.36 o
   9   5   5         73.98         74.19        34.51 o
  -9   6   5         21.19         48.89        33.24 o
  -8   6   5         17.06         48.39        34.35 o
  -7   6   5        135.22         69.31        31.91 o
  -6   6   5        305.78        322.45        49.83 o
  -5   6   5        294.28        285.55        47.11 o
  -4   6   5         36.43         47.11        20.20 o
  -3   6   5        180.35        201.32        32.74 o
  -2   6   5          0.44        -17.09        17.09 o
  -1   6   5          0.82          9.07         5.24 o
   0   6   5          0.57         -2.21         3.46 o
   1   6   5        859.91        801.55        21.18 o
   2   6   5        646.11        656.20        19.82 o
   3   6   5        839.90        831.64        26.02 o
   4   6   5        364.08        353.26        17.83 o
   5   6   5        363.51        348.76        21.45 o
   6   6   5        239.38        260.33        21.60 o
   7   6   5         81.30        126.02        23.37 o
   8   6   5         24.19         51.36        16.52 o
  -8   7   5          5.76        -26.69        26.69 o
  -7   7   5         38.74        -21.86        21.86 o
  -6   7   5         46.71         60.10        32.52 o
  -5   7   5         84.84         91.61        27.25 o
  -4   7   5          5.92        -16.48        19.42 o
  -3   7   5         21.29        -17.59        18.37 o
  -2   7   5        183.75        192.22        32.18 o
  -1   7   5        685.93        644.07        53.05 o
   0   7   5        264.39        242.72        22.74 o
   1   7   5         65.27         72.92         8.74 o
   2   7   5          0.63         -4.76         4.88 o
   3   7   5         88.99         82.58         9.19 o
   4   7   5          0.58          3.39         8.26 o
   5   7   5        172.99        201.68        18.17 o
   6   7   5         47.45         60.65        14.09 o
   7   7   5          9.48         41.06        30.57 o
  -7   8   5          4.52        -29.74        29.74 o
  -6   8   5         95.99         39.23        24.47 o
  -5   8   5         18.94          0.55        20.20 o
  -4   8   5         28.43         28.91        20.53 o
  -3   8   5          0.53         10.04        15.70 o
  -2   8   5          0.32         -1.89        13.26 o
  -1   8   5         48.26         23.80        11.60 o
   0   8   5         66.57         74.08         9.43 o
   1   8   5        620.23        608.51        33.46 o
   2   8   5       1426.31       1397.31        40.42 o
   3   8   5        616.39        606.56        33.45 o
   4   8   5        314.32        320.22        27.72 o
   5   8   5        130.25        133.37        18.77 o
   6   8   5        102.44        130.15        24.50 o
  -5   9   5        155.80        212.58        45.06 o
  -4   9   5        526.60        461.17        61.82 o
  -3   9   5        517.98        631.53        66.14 o
  -2   9   5        469.26        518.57        79.49 o
  -1   9   5        498.50        538.71        34.18 o
   0   9   5        901.10        896.82        43.57 o
   1   9   5       1117.44       1210.32       119.94 o
   2   9   5        719.33        734.38        53.19 o
   3   9   5        307.76        318.84        28.36 o
   4   9   5          7.51          2.68        10.10 o
   5   9   5         22.71         44.01        16.86 o
  -3  10   5          1.11          9.50        14.44 o
  -2  10   5          9.35          6.09        14.30 o
  -1  10   5         46.71        110.55        31.16 o
   0  10   5          2.42         46.31        20.86 o
   1  10   5         15.79         81.07        37.84 o
   2  10   5         59.04         22.64        20.25 o
 -11   0   6        385.41        390.87        62.81 o
 -10   0   6        360.41        393.75        58.04 o
  -9   0   6        838.12        756.38        77.46 o
  -8   0   6        305.01        353.52        48.78 o
  -7   0   6       2867.49       2876.47       125.63 o
  -6   0   6       1592.34       1649.48        86.95 o
  -5   0   6       3069.11       3001.59       107.04 o
  -4   0   6       3904.13       3623.21        77.13 o
  -3   0   6       3624.46       3616.70        66.13 o
  -2   0   6       2593.53       2379.56        40.48 o
  -1   0   6       1749.30       1671.13        31.89 o
   0   0   6       7500.93       7790.89       289.43 o
   1   0   6       9455.76       9529.97       102.23 o
   2   0   6        154.51         92.75        16.04 o
   3   0   6       7696.05       7578.43       187.64 o
   4   0   6      12559.85      12941.66       228.51 o
   5   0   6       7437.08       7480.49       188.50 o
   6   0   6       2323.88       2463.18       116.47 o
   7   0   6       2969.57       2873.19       134.28 o
   8   0   6        969.94       1058.96        88.12 o
   9   0   6        145.06        178.57        44.78 o
  10   0   6        163.89        169.74        43.73 o
 -10   1   6         58.99         70.03        17.18 o
  -9   1   6        125.64        127.15        26.52 o
  -8   1   6        242.45        283.62        44.56 o
  -7   1   6        206.80        176.78        23.10 o
  -6   1   6        145.66        136.36        21.56 o
  -5   1   6          1.35         -1.32         7.40 o
  -4   1   6       1236.42       1314.06        39.23 o
  -3   1   6         51.21         47.53         6.18 o
  -2   1   6       1332.21       1265.80        20.78 o
  -1   1   6        344.82        381.51        10.93 o
   0   1   6       2085.51       2258.70        29.45 o
   1   1   6       3497.49       3602.91        40.78 o
   2   1   6         61.91         73.31         7.76 o
   3   1   6         10.64          4.19         4.92 o
   4   1   6         51.45         54.00        13.26 o
   5   1   6        123.34        125.79        41.87 o
   6   1   6          7.76         13.02        13.09 o
   7   1   6        975.43        911.61        54.56 o
   8   1   6        136.66        133.70        24.86 o
   9   1   6         37.45         16.30        15.20 o
  10   1   6          0.31          5.00        15.60 o
 -10   2   6          1.75         28.72        23.28 o
  -9   2   6         51.06         56.27        19.48 o
  -8   2   6        611.47        605.91        47.55 o
  -7   2   6        368.21        378.02        32.35 o
  -6   2   6        357.19        349.73        20.51 o
  -5   2   6          1.46         -4.39         4.39 o
  -4   2   6       1099.51       1090.54        35.42 o
  -3   2   6       4730.95       4911.16        58.45 o
  -2   2   6       1025.24       1088.11        24.91 o
  -1   2   6         48.13         50.09         4.12 o
   0   2   6         18.00         24.31         3.67 o
   1   2   6        267.36        319.88        12.96 o
   2   2   6        885.28        865.51        20.68 o
   3   2   6         60.15         50.93         7.61 o
   4   2   6       1012.42       1006.87        30.75 o
   5   2   6        136.10        142.42        22.56 o
   6   2   6        283.61        246.47        26.48 o
   7   2   6         61.43         29.00        11.11 o
   8   2   6        373.80        353.77        36.93 o
   9   2   6        197.36        153.43        31.13 o
  10   2   6          3.13         13.22        15.02 o
 -10   3   6        417.05        367.06        63.26 o
  -9   3   6        262.31        233.13        31.66 o
  -8   3   6        121.44        117.02        20.49 o
  -7   3   6        462.61        445.29        22.82 o
  -6   3   6        106.63         95.07        14.33 o
  -5   3   6        682.25        725.20        58.76 o
  -4   3   6        379.47        332.91        36.29 o
  -3   3   6       1758.18       1822.74        32.19 o
  -2   3   6        339.24        309.90        12.93 o
  -1   3   6          1.43         11.66         4.04 o
   0   3   6         89.73         93.74         5.63 o
   1   3   6          0.62          6.06         3.20 o
   2   3   6        340.68        334.61        12.73 o
   3   3   6         16.19         24.85         6.07 o
   4   3   6         29.69         20.76         6.50 o
   5   3   6          0.60          4.29         8.56 o
   6   3   6         60.35         78.44        16.42 o
   7   3   6          7.56         39.91        14.29 o
   8   3   6        264.78        323.61        59.40 o
   9   3   6        211.23        154.61        26.98 o
  10   3   6        292.10        323.51        41.01 o
 -10   4   6        467.83        443.19        71.30 o
  -9   4   6        477.10        491.64        69.64 o
  -8   4   6        404.74        355.73        32.67 o
  -7   4   6         39.17         46.63        23.72 o
  -6   4   6        440.27        446.86        30.05 o
  -5   4   6       1173.85       1203.71        42.95 o
  -4   4   6        893.60        879.92        31.74 o
  -3   4   6        889.88        910.19        27.32 o
  -2   4   6       1571.24       1344.88        47.53 o
  -1   4   6       4234.73       4226.34       129.40 o
   0   4   6       4567.27       4596.10        44.71 o
   1   4   6       4496.96       4351.98        50.72 o
   2   4   6       4116.09       4266.23        56.13 o
   3   4   6       1037.82        957.30        27.25 o
   4   4   6       1840.72       1779.58        40.78 o
   5   4   6        774.74        825.54        27.25 o
   6   4   6       2792.22       2538.70       133.51 o
   7   4   6       1329.18       1321.05        65.19 o
   8   4   6        350.23        362.61        37.15 o
   9   4   6         81.28         76.05        20.92 o
  -9   5   6          0.49         -5.22        20.09 o
  -8   5   6          4.75         11.71        18.09 o
  -7   5   6        159.93        161.47        37.34 o
  -6   5   6        118.22        149.99        37.23 o
  -5   5   6         60.68         36.84        26.08 o
  -4   5   6          3.88        -10.04        16.59 o
  -3   5   6         59.82         63.98        10.10 o
  -2   5   6        143.59        177.40        27.58 o
  -1   5   6          2.50          9.31         4.36 o
   0   5   6        107.07        117.27         8.81 o
   1   5   6          0.77          8.28         5.31 o
   2   5   6        139.40        207.81        17.19 o
   3   5   6          0.59         25.31         6.50 o
   4   5   6         22.59         25.12         6.08 o
   5   5   6          8.34          7.77         5.64 o
   6   5   6         24.85         33.19        10.51 o
   7   5   6         12.90         29.98        15.55 o
   8   5   6         17.25         42.76        17.65 o
   9   5   6         12.08         21.80        27.11 o
  -8   6   6        105.13        131.68        40.06 o
  -7   6   6         79.18         91.78        36.07 o
  -6   6   6        213.00        283.44        48.28 o
  -5   6   6       1083.55       1030.33        85.73 o
  -4   6   6       1569.49       1537.50        96.61 o
  -3   6   6        641.80        709.27        62.59 o
  -2   6   6       1380.36       1425.08        81.35 o
  -1   6   6       1981.10       2003.49        46.07 o
   0   6   6       1720.15       1707.88        35.08 o
   1   6   6       1289.67       1336.22        30.26 o
   2   6   6       1886.31       1922.07        43.16 o
   3   6   6       1461.33       1533.47        35.93 o
   4   6   6        248.84        256.13        24.60 o
   5   6   6        991.97       1031.59        35.90 o
   6   6   6        565.76        591.03        32.78 o
   7   6   6        236.65        235.08        30.86 o
   8   6   6         72.15         88.57        20.76 o
  -8   7   6        129.19         82.29        35.24 o
  -7   7   6        227.59        250.65        51.05 o
  -6   7   6        155.33        134.34        35.85 o
  -5   7   6        245.94        232.33        44.56 o
  -4   7   6        687.22        565.33        60.59 o
  -3   7   6        509.94        449.69        52.55 o
  -2   7   6        139.76        142.39        30.02 o
  -1   7   6        103.17        110.70        19.04 o
   0   7   6         43.58         22.28         6.92 o
   1   7   6          0.13          2.13         5.86 o
   2   7   6        109.66        114.13        11.77 o
   3   7   6        236.78        240.93        15.32 o
   4   7   6         87.07         54.79         9.19 o
   5   7   6        469.54        515.91        26.81 o
   6   7   6        155.14        157.95        18.71 o
   7   7   6         24.69        -11.71        23.75 o
  -7   8   6         57.77         21.20        27.25 o
  -6   8   6          8.25         43.17        21.47 o
  -5   8   6          0.48         -9.27        15.81 o
  -4   8   6         72.94         71.14        27.47 o
  -3   8   6        294.29        234.94        41.62 o
  -2   8   6        440.06        372.17        47.44 o
  -1   8   6         43.42         81.18        23.72 o
   0   8   6         31.93         38.78        10.76 o
   1   8   6        132.20        160.43        14.20 o
   2   8   6        272.88        270.42        21.77 o
   3   8   6         84.91         96.18        12.77 o
   4   8   6          9.79         14.30         8.44 o
   5   8   6         82.56         90.79        19.06 o
   6   8   6         66.31         54.38        27.86 o
  -5   9   6         26.97         16.42        20.03 o
  -4   9   6         72.57         60.71        24.25 o
  -3   9   6         91.95         25.86        18.64 o
  -2   9   6         70.03         61.92        19.01 o
  -1   9   6         25.67         61.32        15.67 o
   0   9   6         24.19         33.82        12.26 o
   1   9   6          0.93          3.36        15.56 o
   2   9   6          0.04         50.05        35.40 o
   3   9   6          8.04         46.29        21.95 o
   4   9   6         11.23          4.61        13.55 o
   5   9   6         62.11        129.90        27.57 o
  -2  10   6        297.19        365.53        40.75 o
  -1  10   6        519.00        541.67        47.21 o
   0  10   6        559.55        691.50        51.48 o
   1  10   6        620.99        629.20        75.80 o
   2  10   6        425.33        412.07        64.98 o
 -10   1   7          1.24         -3.03        21.97 o
  -9   1   7         15.24          3.25        12.96 o
  -8   1   7          1.54          6.34        11.55 o
  -7   1   7        447.69        457.20        36.21 o
  -6   1   7        535.01        580.33        37.51 o
  -5   1   7         40.32         39.10         8.18 o
  -4   1   7        377.77        325.27        18.14 o
  -3   1   7       5388.75       5676.25        49.78 o
  -2   1   7       4546.62       4757.47        46.78 o
  -1   1   7        475.09        432.36        12.53 o
   0   1   7       3967.71       3974.38        57.70 o
   1   1   7       8053.86       8538.34        66.97 o
   2   1   7       2364.23       2378.68        43.12 o
   3   1   7       2794.33       2570.02        32.11 o
   4   1   7       1854.80       1770.64        34.05 o
   5   1   7        628.13        638.97        40.06 o
   6   1   7        114.29        101.46        17.83 o
   7   1   7        569.31        593.24        45.14 o
   8   1   7        986.54        982.44        75.08 o
   9   1   7        878.91        869.77        61.41 o
  10   1   7        251.63        267.15        43.92 o
 -10   2   7        410.71        499.65        48.21 o
  -9   2   7        778.33        814.69        54.87 o
  -8   2   7        437.88        479.81        33.03 o
  -7   2   7        478.36        522.62        27.47 o
  -6   2   7       3214.97       3333.96        63.23 o
  -5   2   7       5118.51       5033.69        63.82 o
  -4   2   7       3677.80       3918.90        79.20 o
  -3   2   7       3674.13       3484.86        51.97 o
  -2   2   7       1646.19       1548.05        26.50 o
  -1   2   7       2363.16       2265.11        40.09 o
   0   2   7       3464.22       3497.68        40.31 o
   1   2   7       5683.77       5985.69        57.46 o
   2   2   7        306.59        220.66        11.26 o
   3   2   7        234.54        235.25        17.70 o
   4   2   7        235.23        203.32        14.63 o
   5   2   7       2033.90       1887.35        69.11 o
   6   2   7        341.73        344.34        31.63 o
   7   2   7         58.81         53.99        30.77 o
   8   2   7        124.43        136.35        24.93 o
   9   2   7         61.29         61.14        21.78 o
  10   2   7          7.15         24.29        21.37 o
 -10   3   7         29.93         15.48        29.52 o
  -9   3   7        145.73        132.15        22.82 o
  -8   3   7         31.34         44.76        15.95 o
  -7   3   7          0.85         -7.44         7.44 o
  -6   3   7         38.58         62.37        14.52 o
  -5   3   7         20.35         -1.52         6.44 o
  -4   3   7          0.75         -0.53         5.33 o
  -3   3   7         45.68         50.30         5.36 o
  -2   3   7        295.52        303.61        14.43 o
  -1   3   7        496.48        485.36        13.41 o
   0   3   7        291.03        262.07        11.44 o
   1   3   7        262.70        337.38        13.01 o
   2   3   7        150.39        159.19         9.41 o
   3   3   7       1860.65       1860.71        48.87 o
   4   3   7        528.40        478.77        24.39 o
   5   3   7        103.84        102.52        14.72 o
   6   3   7        281.74        277.94        29.90 o
   7   3   7        841.71        863.13        53.72 o
   8   3   7         48.40         58.32        17.43 o
   9   3   7         46.11         29.00        13.46 o
  10   3   7         48.86         66.14        22.33 o
 -10   4   7          2.11          5.49        23.25 o
  -9   4   7          2.46          7.10        21.53 o
  -8   4   7        376.03        399.25        61.98 o
  -7   4   7       2011.32       1927.58        69.15 o
  -6   4   7       1331.39       1332.12        51.90 o
  -5   4   7        435.24        433.71        27.07 o
  -4   4   7        178.22        200.84        14.42 o
  -3   4   7       1089.78       1013.45        18.64 o
  -2   4   7       3442.89       3356.77        56.88 o
  -1   4   7       1139.27       1192.92        21.57 o
   0   4   7        100.34        120.52         7.52 o
   1   4   7          7.15          6.14         4.89 o
   2   4   7       1020.05       1001.00        26.13 o
   3   4   7         16.24          2.32         5.20 o
   4   4   7         16.90         11.76         6.84 o
   5   4   7        447.73        391.65        24.94 o
   6   4   7          0.27         40.84        15.29 o
   7   4   7          5.27          8.04        11.06 o
   8   4   7         13.20          1.83        12.36 o
   9   4   7         64.90         20.92        13.01 o
  -9   5   7         35.23         58.65        30.85 o
  -8   5   7         13.47          9.38        21.20 o
  -7   5   7          3.68         40.67        23.47 o
  -6   5   7        109.08        106.10        31.30 o
  -5   5   7        473.44        393.74        93.47 o
  -3   5   7        162.87        120.33        11.21 o
  -2   5   7        227.63        222.30        17.40 o
  -1   5   7       2167.56       2152.81        59.54 o
   0   5   7       3482.69       3579.84        47.09 o
   1   5   7       4469.09       4589.46        71.95 o
   2   5   7       5035.50       5222.26       116.50 o
   3   5   7       2822.44       2891.34        64.41 o
   4   5   7       2651.59       2715.75        64.91 o
   5   5   7       1420.92       1401.78        48.72 o
   6   5   7        838.50        879.13        53.94 o
   7   5   7         32.21         58.29        17.36 o
   8   5   7         39.04         46.74        21.97 o
   9   5   7        103.45         93.76        23.33 o
  -8   6   7        130.11        126.35        39.95 o
  -7   6   7        412.13        357.30        58.82 o
  -6   6   7        220.92        230.89        45.95 o
  -5   6   7        209.73        224.34        40.62 o
  -4   6   7         75.96        118.58        31.52 o
  -3   6   7        192.28        176.46        33.79 o
  -2   6   7        723.36        803.04        63.92 o
  -1   6   7       2411.86       2389.12        48.12 o
   0   6   7       3635.37       3656.73        53.37 o
   1   6   7       1191.06       1198.33        32.91 o
   2   6   7        607.89        589.31        35.80 o
   3   6   7          1.70          4.45        11.59 o
   4   6   7         21.41         11.09         8.62 o
   5   6   7        145.05        140.13        17.58 o
   6   6   7          0.46         11.48        12.95 o
   7   6   7         19.08          6.69        13.80 o
   8   6   7         16.72         20.60        15.40 o
  -7   7   7          3.13         22.58        29.24 o
  -6   7   7         36.90        105.32        32.85 o
  -5   7   7         12.46         19.81        18.31 o
  -4   7   7         48.88         61.59        26.19 o
  -3   7   7         54.93         72.19        26.86 o
  -2   7   7        242.92        248.57        27.92 o
  -1   7   7        634.66        640.72        54.68 o
   0   7   7        487.45        462.15        23.57 o
   1   7   7         40.92         56.32         8.79 o
   2   7   7          1.39          7.17         7.04 o
   3   7   7          0.77          8.98        15.26 o
   4   7   7          2.28          5.93         8.81 o
   5   7   7         36.12         64.70        14.04 o
   6   7   7         11.11         11.69        23.31 o
   7   7   7         57.08         65.34        20.10 o
  -6   8   7        265.02        182.67        45.83 o
  -5   8   7        325.80        300.98        52.38 o
  -4   8   7        882.16        991.60        86.84 o
  -3   8   7        688.13        585.41        63.31 o
  -2   8   7        797.82        788.49        49.84 o
  -1   8   7       1036.64       1028.87        53.66 o
   0   8   7        717.09        738.26        74.72 o
   1   8   7        268.29        281.61        18.74 o
   2   8   7          2.91         -2.43         6.68 o
   3   8   7          2.50         16.10         8.92 o
   4   8   7         14.09         -9.49         9.49 o
   5   8   7          0.68         23.62        13.20 o
   6   8   7         15.65          4.55        22.64 o
  -5   9   7         11.78        -15.70        24.58 o
  -4   9   7          6.06        -14.87        19.70 o
  -3   9   7          7.68         19.25        17.92 o
  -2   9   7        375.92        329.89        62.04 o
  -1   9   7        593.40        646.21        81.60 o
   0   9   7        412.72        441.28        31.09 o
   1   9   7        354.73        373.77        35.53 o
   2   9   7        517.38        575.37        69.14 o
   3   9   7        462.36        519.34        61.84 o
   4   9   7        347.29        324.07        36.82 o
  -2  10   7         53.35         40.00        18.87 o
  -1  10   7         65.69         82.18        29.24 o
   0  10   7          0.49         -6.55        13.32 o
   1  10   7          5.29         45.56        22.53 o
 -10   0   8          1.08        -27.19        27.19 o
  -9   0   8         94.64         63.98        26.97 o
  -8   0   8       1768.71       1756.35       107.71 o
  -7   0   8          1.76         -4.94        13.98 o
  -6   0   8          0.23         -4.88        11.04 o
  -5   0   8          6.94          5.86         6.93 o
  -4   0   8       3978.95       4015.93        81.56 o
  -3   0   8        886.13        886.09        29.27 o
  -2   0   8       3067.94       3374.36        65.64 o
  -1   0   8       4206.41       4556.56        89.33 o
   0   0   8       2153.17       2247.34        52.80 o
   1   0   8        990.30       1005.83        39.59 o
   2   0   8        163.35        237.95        16.73 o
   3   0   8        827.21        712.26        52.38 o
   4   0   8        256.74        219.52        32.74 o
   5   0   8       3785.00       3841.54       141.33 o
   6   0   8        680.08        769.70        68.86 o
   7   0   8        275.48        299.53        46.17 o
   8   0   8         27.15         25.53        22.31 o
   9   0   8        412.64        484.53        67.70 o
  10   0   8        424.79        368.89        63.70 o
 -10   1   8        110.63        126.30        25.24 o
  -9   1   8        374.10        383.91        39.39 o
  -8   1   8         84.16        102.14        20.56 o
  -7   1   8        192.47        192.25        18.65 o
  -6   1   8       1919.85       1879.11        53.51 o
  -5   1   8        720.86        685.98        29.09 o
  -4   1   8       1427.23       1473.48        30.75 o
  -3   1   8        296.99        205.54        12.71 o
  -2   1   8       5689.99       5879.42        55.19 o
  -1   1   8       4655.17       5011.65        49.01 o
   0   1   8       2425.23       2326.31        44.79 o
   1   1   8        686.81        653.10        19.45 o
   2   1   8       1227.93       1159.59        31.74 o
   3   1   8       4149.93       4276.68        91.87 o
   4   1   8       3095.18       3134.23        51.64 o
   5   1   8       1213.02       1132.05        54.71 o
   6   1   8         32.92         35.67        23.89 o
   7   1   8          1.95         18.64        12.01 o
   8   1   8        573.23        557.63        47.29 o
   9   1   8        206.97        204.76        33.48 o
  10   1   8        235.38        272.85        38.50 o
 -10   2   8          6.84        126.04       219.85 o
  -9   2   8        149.31        151.87        28.52 o
  -8   2   8         47.20         36.27         9.87 o
  -7   2   8        464.14        473.39        27.02 o
  -6   2   8         50.82         50.31        12.87 o
  -5   2   8        284.39        265.80        17.95 o
  -4   2   8          0.58          6.90         5.46 o
  -3   2   8        169.42        163.12         9.58 o
  -2   2   8       4818.27       5339.69       115.99 o
  -1   2   8       2559.99       2864.96        57.23 o
   0   2   8        904.06       1011.87        25.48 o
   1   2   8       1781.30       1915.36        34.65 o
   2   2   8        411.25        378.33        18.74 o
   3   2   8       2308.14       2656.91        46.41 o
   4   2   8         62.19         86.96        10.17 o
   5   2   8         17.30         -1.28        10.14 o
   6   2   8        102.51        105.29        18.70 o
   7   2   8        125.43        118.55        31.32 o
   8   2   8        121.17        125.58        29.10 o
   9   2   8        132.61         93.25        23.17 o
  10   2   8         31.71         46.98        22.14 o
 -10   3   8        240.55        188.66        45.39 o
  -9   3   8        469.74        438.92        40.90 o
  -8   3   8        854.43        872.35        53.20 o
  -7   3   8       1310.02       1314.69        59.59 o
  -6   3   8       2097.74       2048.27        68.49 o
  -5   3   8       5280.21       5453.67       102.36 o
  -4   3   8       4239.33       4383.00        87.20 o
  -3   3   8       7509.73       7653.96        59.67 o
  -2   3   8       6557.39       6894.24       125.52 o
  -1   3   8       5198.31       5032.30        49.65 o
   0   3   8       1283.76       1133.88        30.51 o
   2   3   8       1783.89       1656.16        36.32 o
   3   3   8        402.03        366.96        28.44 o
   4   3   8       1041.81       1042.14        36.36 o
   5   3   8       1111.48       1151.97        48.60 o
   6   3   8       2052.29       1999.24        77.97 o
   7   3   8       1195.03       1229.86        65.67 o
   8   3   8        286.18        256.16        32.88 o
   9   3   8        210.49        196.16        30.07 o
  -9   4   8          2.88         12.49        27.08 o
  -8   4   8         18.81         44.89        27.80 o
  -7   4   8        186.43        152.85        46.28 o
  -6   4   8        182.56        154.79        22.97 o
  -5   4   8        176.87        174.71        13.59 o
  -4   4   8        276.83        282.32        14.47 o
  -3   4   8        278.84        308.48        11.41 o
  -2   4   8        130.44        115.85        11.59 o
  -1   4   8         36.15         40.52         5.92 o
   0   4   8        535.28        483.18        20.46 o
   1   4   8        596.76        599.54        43.30 o
   2   4   8        391.94        363.28        21.56 o
   3   4   8        224.19        226.37        23.68 o
   4   4   8        121.52        144.89        15.46 o
   5   4   8          7.31         -4.12         6.69 o
   6   4   8        790.53        803.27        51.99 o
   7   4   8        662.82        627.09        50.42 o
   8   4   8        570.93        529.32        80.43 o
   9   4   8         61.65         56.26        20.43 o
  -9   5   8          2.12        -20.31        20.31 o
  -8   5   8         17.93         20.20        19.25 o
  -7   5   8         19.17         50.77        27.74 o
  -6   5   8         85.74         49.44        27.58 o
  -5   5   8        225.30        201.14        16.39 o
  -4   5   8        197.36        145.83         9.36 o
  -3   5   8         65.16         63.64         5.75 o
  -2   5   8         26.82         33.24         6.54 o
  -1   5   8         26.13         22.51         6.65 o
   0   5   8         54.35         69.39         6.93 o
   1   5   8          2.77         -7.84         8.45 o
   2   5   8        140.17        143.90        30.33 o
   3   5   8        227.16        188.86        21.48 o
   4   5   8       1609.67       1603.58        51.39 o
   5   5   8        206.26        201.86        22.02 o
   6   5   8         55.23         64.00        18.88 o
   7   5   8         47.31         15.85        15.09 o
   8   5   8          0.55         -2.83        14.75 o
  -8   6   8         13.81         37.90        30.02 o
  -7   6   8        106.22        133.12        44.67 o
  -6   6   8        392.12        279.89        48.78 o
  -5   6   8          7.89        -10.38        17.53 o
  -4   6   8        373.39        386.60        51.44 o
  -3   6   8        520.89        417.39        50.00 o
  -2   6   8        725.79        691.65        43.04 o
  -1   6   8        113.36        107.90        11.85 o
   0   6   8        328.82        327.25        15.09 o
   1   6   8        633.33        632.61        41.95 o
   2   6   8        970.74        986.76        47.77 o
   3   6   8         98.79         86.99        14.21 o
   4   6   8         13.45          5.39         7.81 o
   5   6   8          6.94        -12.21        12.35 o
   6   6   8          2.10         11.29        12.80 o
   7   6   8        182.71        166.97        28.24 o
   8   6   8        175.52        183.09        30.89 o
  -7   7   8        675.38        631.80        80.63 o
  -6   7   8        398.45        364.90        59.32 o
  -5   7   8        616.43        585.53        68.20 o
  -4   7   8       1930.12       1839.53       114.36 o
  -3   7   8       2440.52       2505.24       125.24 o
  -2   7   8       1701.52       1676.31        83.15 o
  -1   7   8        574.88        603.78        40.63 o
   0   7   8        173.30        177.19        21.79 o
   1   7   8        269.00        304.61        21.69 o
   2   7   8        295.68        314.07        20.06 o
   3   7   8        658.82        732.64        30.84 o
   4   7   8        326.83        355.02        27.28 o
   5   7   8        556.13        558.70        35.08 o
   6   7   8        604.42        570.39        68.83 o
   7   7   8        312.74        382.87        40.45 o
  -6   8   8         11.86          5.94        21.75 o
  -5   8   8          1.66         -0.55        17.26 o
  -4   8   8          9.63         48.28        29.35 o
  -3   8   8          0.49         16.61        14.38 o
  -2   8   8         66.67         85.39        18.64 o
  -1   8   8         17.69         39.55        17.45 o
   0   8   8         55.73         60.92        15.82 o
   1   8   8         28.42         24.83        13.86 o
   2   8   8         34.04         32.00        12.05 o
   3   8   8         37.53         47.47        10.15 o
   4   8   8         22.03         21.36         9.63 o
   5   8   8          0.20         -7.53         9.80 o
   6   8   8          4.08        -26.97        26.97 o
  -4   9   8         55.35         54.60        25.91 o
  -3   9   8        163.94        173.52        28.20 o
  -2   9   8        181.75        201.88        30.01 o
  -1   9   8        122.03        114.72        25.64 o
   0   9   8         77.41        117.15        17.74 o
   1   9   8         49.53         21.25        23.36 o
   2   9   8         96.92         89.50        34.13 o
   3   9   8        170.85        248.09        48.66 o
   4   9   8        173.79        191.55        29.86 o
  -1  10   8         50.27         31.06        18.48 o
   0  10   8          4.36         10.12        12.71 o
 -10   1   9         61.14         72.29        20.87 o
  -9   1   9        211.73        247.36        41.78 o
  -8   1   9       1304.21       1367.79        51.31 o
  -7   1   9       1608.30       1664.50        52.95 o
  -6   1   9        580.20        602.22        30.14 o
  -5   1   9        272.66        249.07        19.65 o
  -4   1   9        878.80        829.57        24.07 o
  -3   1   9       1015.63        980.93        27.89 o
  -2   1   9        224.16        235.80        10.19 o
  -1   1   9        282.26        279.02        12.63 o
   0   1   9        962.96       1026.26        24.49 o
   1   1   9        379.87        396.43        16.07 o
   2   1   9        931.74       1027.92        56.32 o
   3   1   9         61.35         65.81        13.79 o
   4   1   9         79.71         76.80        18.34 o
   5   1   9         40.02         40.75        14.48 o
   6   1   9         74.72         78.45        29.66 o
   7   1   9         11.72         22.38        13.16 o
   8   1   9         39.67         73.64        21.22 o
   9   1   9         24.43         31.08        16.40 o
  10   1   9        123.09        153.35        34.08 o
 -10   2   9        102.28         81.08        22.84 o
  -9   2   9         71.62         79.04        19.53 o
  -8   2   9         66.15         78.42        12.44 o
  -7   2   9        286.48        279.36        21.60 o
  -6   2   9       2058.36       2109.37        53.64 o
  -5   2   9       2935.97       2950.18        79.24 o
  -4   2   9       3958.72       3916.98        58.24 o
  -3   2   9       1693.42       1529.27        30.02 o
  -2   2   9       3798.77       3617.98        56.25 o
  -1   2   9       5792.71       5713.26       102.77 o
   0   2   9       5444.51       5256.70       137.20 o
   1   2   9       5150.32       5124.90        72.76 o
   2   2   9       3505.88       3539.99        81.92 o
   3   2   9       3870.25       3764.76        57.76 o
   4   2   9       2928.00       2847.96        83.49 o
   5   2   9       1564.96       1559.94        41.06 o
   6   2   9        711.07        692.19        46.73 o
   7   2   9       2075.52       2024.19        84.82 o
   8   2   9       1115.84       1181.46       103.52 o
   9   2   9        454.51        489.72        50.91 o
 -10   3   9          2.80          7.49        20.53 o
  -9   3   9         78.81         96.88        22.23 o
  -8   3   9         81.15         94.81        18.89 o
  -7   3   9         29.72         15.97        22.20 o
  -6   3   9        156.51        122.44        34.04 o
  -5   3   9        674.38        644.17        27.82 o
  -4   3   9         57.41         60.13         9.31 o
  -3   3   9         96.98        113.54         8.40 o
  -2   3   9        257.28        255.25        16.66 o
  -1   3   9        178.89        169.61        10.36 o
   0   3   9          5.41         10.88         5.41 o
   1   3   9       1271.88       1372.94        33.34 o
   2   3   9        406.97        409.62        21.81 o
   3   3   9         13.99         21.13         6.47 o
   4   3   9          7.74         19.38         7.27 o
   5   3   9        120.25        125.28        14.76 o
   6   3   9         35.69         60.38        14.79 o
   7   3   9        147.24        128.24        24.45 o
   8   3   9         99.12         76.33        21.34 o
   9   3   9         11.78         29.09        24.44 o
  -9   4   9        139.27        143.44        43.23 o
  -8   4   9        689.77        714.82        80.79 o
  -7   4   9        380.51        347.94        31.41 o
  -6   4   9          1.62          1.01         7.77 o
  -5   4   9        314.05        284.67        17.47 o
  -4   4   9        688.58        689.74        29.00 o
  -3   4   9       1837.48       1779.71        42.28 o
  -2   4   9       1251.60       1329.10        42.67 o
  -1   4   9       2313.44       2264.96        35.00 o
   0   4   9       1450.15       1478.44        33.19 o
   1   4   9        605.58        577.67        27.27 o
   2   4   9       1251.01       1353.26        41.61 o
   3   4   9        577.95        636.15        39.38 o
   4   4   9         94.64         87.02        11.85 o
   5   4   9         52.03         42.02        10.71 o
   6   4   9        491.97        470.26        84.95 o
   7   4   9         50.78         80.09        20.71 o
   8   4   9         46.96         45.48        17.73 o
   9   4   9        107.46        125.46        38.95 o
  -9   5   9        534.60        623.65        83.40 o
  -8   5   9        222.92        329.44        59.21 o
  -7   5   9        196.88        247.93        46.17 o
  -6   5   9         22.47         37.46        20.42 o
  -5   5   9        144.25        151.69        18.73 o
  -4   5   9        272.62        268.85        19.20 o
  -3   5   9        992.14       1035.40        22.44 o
  -2   5   9        896.61        852.72        57.32 o
  -1   5   9        387.09        355.12        13.33 o
   0   5   9         73.61         86.54         8.24 o
   1   5   9         11.94         18.70        14.73 o
   2   5   9        318.56        286.35        34.82 o
   3   5   9         25.10         19.10         9.83 o
   4   5   9        154.58        154.27        17.01 o
   5   5   9         66.01         70.67        12.62 o
   6   5   9          0.83         -6.59        13.70 o
   7   5   9          6.83          1.97        16.34 o
   8   5   9         23.25          1.87        12.26 o
  -8   6   9        249.77        220.57        51.55 o
  -7   6   9        398.96        441.81        65.48 o
  -6   6   9        266.44        296.76        53.27 o
  -5   6   9        166.73        174.13        41.12 o
  -4   6   9          8.89         17.42        14.26 o
  -3   6   9         74.56         55.77        16.89 o
  -2   6   9          8.60         12.77        10.72 o
  -1   6   9        108.31        120.31        19.15 o
   0   6   9        744.98        772.83        21.51 o
   1   6   9       2416.44       2386.14        58.50 o
   2   6   9       2218.73       2288.51        74.29 o
   3   6   9        523.91        533.91        31.04 o
   4   6   9        323.20        329.51        25.35 o
   5   6   9        251.70        255.72        23.78 o
   6   6   9        357.19        369.29        28.77 o
   7   6   9        189.68        180.35        31.43 o
   8   6   9        127.14        111.09        25.01 o
  -7   7   9          9.03         11.71        28.30 o
  -6   7   9        197.54        129.62        38.12 o
  -5   7   9         91.59         71.08        28.91 o
  -4   7   9         69.19         97.88        33.18 o
  -3   7   9         44.18         66.87        26.58 o
  -2   7   9        151.59        152.19        32.41 o
  -1   7   9         56.55         78.83        17.16 o
   0   7   9         16.33         19.91        12.37 o
   1   7   9          3.45         11.71         7.95 o
   2   7   9         11.75         14.74         7.71 o
   3   7   9          5.17          1.33        10.02 o
   4   7   9         10.64          8.32         8.93 o
   5   7   9         19.09         33.45        12.85 o
   6   7   9         19.11         49.68        15.68 o
   7   7   9         12.59         27.36        15.86 o
  -6   8   9        299.36        350.25        60.37 o
  -5   8   9        534.25        468.44        66.53 o
  -4   8   9        726.19        711.79        54.24 o
  -3   8   9        310.14        346.01        37.26 o
  -2   8   9        199.19        249.81        41.87 o
  -1   8   9        147.62        151.84        23.97 o
   0   8   9        443.02        466.83        37.39 o
   1   8   9        715.80        801.33        55.13 o
   2   8   9        599.00        655.53        30.73 o
   3   8   9        380.27        446.14        29.12 o
   4   8   9        155.05        194.76        22.93 o
   5   8   9        335.00        357.55        30.94 o
  -4   9   9         53.35         76.90        21.17 o
  -3   9   9         73.32         68.16        19.79 o
  -2   9   9         26.03          7.96        53.08 o
  -1   9   9         12.89         13.99        17.81 o
   0   9   9          5.68         -2.71        20.31 o
   1   9   9         11.99         37.90        25.58 o
   2   9   9         53.70         74.74        32.46 o
   3   9   9         77.78         94.89        33.24 o
   4   9   9          1.47         -5.27        23.14 o
 -10   0  10        527.15        565.90       124.68 o
  -9   0  10        594.53        664.63        60.18 o
  -8   0  10        672.30        706.59        46.98 o
  -7   0  10        213.48        258.71        28.66 o
  -6   0  10       2521.92       2520.45        77.55 o
  -5   0  10       2032.79       2036.53        65.54 o
  -4   0  10       6949.65       7149.35       194.10 o
  -3   0  10       5744.12       5838.61       227.84 o
  -2   0  10       9102.78       9277.80       157.38 o
  -1   0  10       1894.40       1896.49        52.41 o
   0   0  10       9145.01       9615.96       145.27 o
   1   0  10       8564.93       9347.27       173.07 o
   2   0  10        386.14        337.82        35.68 o
   3   0  10          5.95         -3.94        10.82 o
   4   0  10       1085.75        890.16        68.64 o
   5   0  10        413.99        352.30        45.95 o
   6   0  10        457.68        534.64        60.98 o
   7   0  10          3.78        -10.93        15.87 o
   8   0  10        427.89        426.60        60.82 o
   9   0  10          4.74         32.74        23.14 o
 -10   1  10          0.82          0.85        21.42 o
  -9   1  10          6.22          8.13         9.48 o
  -8   1  10          2.86         10.85        20.67 o
  -7   1  10        289.79        271.52        19.75 o
  -6   1  10         67.44         73.34        11.12 o
  -5   1  10         19.68         18.27         7.02 o
  -4   1  10         12.04         10.78         7.35 o
  -3   1  10         15.57         12.37         5.02 o
  -2   1  10       1390.89       1422.31        32.69 o
  -1   1  10        331.17        302.90        17.40 o
   0   1  10        568.28        525.59        23.57 o
   1   1  10       2563.05       2610.52        65.31 o
   2   1  10       1514.07       1673.46        55.05 o
   3   1  10       5271.94       5386.38       109.09 o
   4   1  10       1397.60       1178.25        57.73 o
   5   1  10        161.07        173.79        24.27 o
   6   1  10         18.93          3.28        12.03 o
   7   1  10       1204.82       1148.43        65.83 o
   8   1  10        632.25        605.35        51.14 o
   9   1  10        163.02        179.77        34.71 o
 -10   2  10          6.95         -7.45        14.21 o
  -9   2  10          9.76          5.07        13.40 o
  -8   2  10          3.10         -1.42         7.48 o
  -7   2  10       1083.53       1131.89        45.90 o
  -6   2  10        177.42        195.82        19.55 o
  -5   2  10        232.64        237.55        22.08 o
  -4   2  10        188.09        176.43        13.61 o
  -3   2  10       3449.04       3446.38        52.98 o
  -2   2  10        421.90        399.42        14.81 o
  -1   2  10         66.67        116.46        14.08 o
   0   2  10        800.57        962.87        31.77 o
   1   2  10        414.10        524.89        29.76 o
   2   2  10          3.53          4.80        10.88 o
   3   2  10        367.17        379.71        25.35 o
   4   2  10        582.77        625.62        41.78 o
   5   2  10        189.92        212.24        14.31 o
   6   2  10        249.11        234.02        37.71 o
   7   2  10         29.34         49.84        19.17 o
   8   2  10         10.72         50.93        19.47 o
   9   2  10        145.28        143.75        28.30 o
  -9   3  10          6.01         -2.94        12.12 o
  -8   3  10         19.41         19.90        12.17 o
  -7   3  10          2.14        -12.24        12.24 o
  -6   3  10         10.58          4.80         9.67 o
  -5   3  10        348.49        340.21        18.83 o
  -4   3  10       1291.05       1288.31        55.58 o
  -3   3  10       2957.71       3013.35        49.60 o
  -2   3  10       1490.51       1543.35        40.04 o
  -1   3  10       2723.28       2821.45        46.23 o
   0   3  10       2241.64       2198.76        54.80 o
   1   3  10        948.44        835.25        47.06 o
   2   3  10        743.86        696.68        29.06 o
   3   3  10        489.31        436.72        22.98 o
   4   3  10       2485.07       2491.72        82.28 o
   5   3  10       1280.13       1270.80        42.68 o
   6   3  10       1528.71       1500.91        72.95 o
   7   3  10        489.09        482.95        43.71 o
   8   3  10        320.69        293.68        36.87 o
   9   3  10        198.22        187.71        32.26 o
  -9   4  10        338.59        345.59        61.87 o
  -8   4  10        215.95        237.44        49.27 o
  -7   4  10        375.34        340.24        31.28 o
  -6   4  10        757.94        762.72        42.73 o
  -5   4  10       3276.29       3240.53        95.33 o
  -4   4  10       1428.51       1429.67        33.30 o
  -3   4  10        751.93        752.45        18.42 o
  -2   4  10        299.21        300.95        20.49 o
  -1   4  10        462.38        425.12        18.52 o
   0   4  10       1349.84       1392.04        50.64 o
   1   4  10       1297.93       1287.60        38.86 o
   2   4  10       2235.52       2317.34        72.17 o
   3   4  10        797.21        806.47        45.35 o
   4   4  10        271.87        288.22        22.07 o
   5   4  10        493.85        488.91        29.26 o
   6   4  10        379.47        365.66        25.83 o
   7   4  10         95.46         95.85        22.40 o
   8   4  10         35.94         42.43        17.11 o
   9   4  10          0.14         27.88        17.38 o
  -9   5  10          4.60         81.90        40.56 o
  -8   5  10          6.29         38.40        33.13 o
  -7   5  10          0.15        100.05        36.90 o
  -6   5  10          0.02        -11.87        18.87 o
  -5   5  10         92.82        100.99        31.24 o
  -4   5  10        319.19        322.47        20.39 o
  -3   5  10         33.18         33.99         5.83 o
  -2   5  10        177.65        178.91        20.75 o
  -1   5  10         12.78         16.20         5.17 o
   0   5  10        283.52        284.86        14.20 o
   1   5  10         57.40         53.83        10.10 o
   2   5  10          3.84         29.15        12.64 o
   3   5  10         27.69         42.02        15.23 o
   4   5  10        232.82        224.77        20.98 o
   5   5  10          0.12         -3.68         9.30 o
   6   5  10         55.88         41.61        10.98 o
   7   5  10         36.78         65.96        20.28 o
   8   5  10         10.24         13.42        20.23 o
  -8   6  10        244.17        265.74        57.60 o
  -7   6  10        522.79        506.12        69.92 o
  -6   6  10        744.70        697.17        79.02 o
  -5   6  10        432.49        374.55        55.27 o
  -4   6  10        575.93        598.35        46.64 o
  -3   6  10        195.75        250.21        35.51 o
  -2   6  10         90.12         96.93        19.83 o
  -1   6  10        294.96        350.91        38.73 o
   0   6  10         19.39         25.21         5.91 o
   1   6  10         74.64        101.85        10.89 o
   2   6  10        124.74        157.90        22.34 o
   3   6  10        424.28        400.77        35.43 o
   4   6  10        190.79        197.57        24.46 o
   5   6  10        317.11        416.84        30.44 o
   6   6  10        332.37        339.85        28.33 o
   7   6  10         87.67        129.86        25.60 o
  -7   7  10         45.23         73.08        35.01 o
  -6   7  10         97.11         99.88        35.90 o
  -5   7  10        281.08        238.05        47.11 o
  -4   7  10        376.90        328.10        37.19 o
  -3   7  10        353.17        389.78        37.68 o
  -2   7  10       1040.03        986.14        56.35 o
  -1   7  10       1019.66       1006.14        55.18 o
   0   7  10        426.15        421.31        34.92 o
   1   7  10          7.86         19.16         7.48 o
   2   7  10         12.66         13.36         8.73 o
   3   7  10          7.29         -9.65         9.65 o
   4   7  10        115.80        116.45        17.20 o
   5   7  10       1005.53       1040.37        48.97 o
   6   7  10        667.48        702.65        42.48 o
  -6   8  10        159.69         69.36        32.91 o
  -5   8  10         70.11         62.38        21.36 o
  -4   8  10         75.85         91.83        22.89 o
  -3   8  10         46.16         39.40        18.00 o
  -2   8  10          4.28          8.98        11.66 o
  -1   8  10          6.63         15.12        23.03 o
   0   8  10         32.33         36.52        13.93 o
   1   8  10         16.33         39.06        19.92 o
   2   8  10          4.39         27.63        11.90 o
   3   8  10        296.73        302.11        31.92 o
   4   8  10        202.00        202.17        22.76 o
   5   8  10         64.24         35.82        26.08 o
  -4   9  10          3.31         15.34        21.67 o
  -3   9  10          0.57         -7.56        18.42 o
  -2   9  10         13.40         23.70        16.39 o
  -1   9  10         47.68         50.90        24.64 o
   0   9  10         24.03         16.49        23.69 o
   1   9  10         36.31         86.11        20.44 o
   2   9  10         58.30         80.02        33.85 o
   3   9  10         90.72        123.13        34.46 o
 -10   1  11        185.84        186.54        23.97 o
  -9   1  11        178.77        186.39        23.36 o
  -8   1  11        212.69        242.73        20.09 o
  -7   1  11        658.19        688.67        31.25 o
  -6   1  11       2680.50       2674.95        57.85 o
  -5   1  11       1297.09       1284.04        39.27 o
  -4   1  11        330.43        317.17        22.05 o
  -3   1  11        868.28        783.86        32.59 o
  -2   1  11       4596.59       4358.66        85.52 o
  -1   1  11       6016.45       6131.21        95.59 o
   0   1  11       6963.66       7113.50       204.56 o
   1   1  11       5874.81       6160.53       115.67 o
   2   1  11       2634.76       2589.37        71.45 o
   3   1  11       1678.91       1644.08        69.11 o
   4   1  11       2290.67       2229.44        76.84 o
   5   1  11       2384.03       2158.73        39.56 o
   6   1  11        262.74        229.12        30.15 o
   7   1  11          2.81         15.40        15.78 o
   8   1  11        101.32        137.02        27.09 o
   9   1  11        125.85        154.32        79.49 o
 -10   2  11         74.60         92.63        22.88 o
  -9   2  11        256.00        265.12        33.78 o
  -8   2  11        165.87        169.77        20.94 o
  -7   2  11          7.09         16.75        10.87 o
  -6   2  11         11.01         20.19         8.79 o
  -5   2  11        252.87        224.66        19.68 o
  -4   2  11        201.00        201.53        14.61 o
  -3   2  11         83.65         63.04         7.42 o
  -2   2  11          0.26          4.00         3.71 o
  -1   2  11        699.67        746.57        27.57 o
   0   2  11        237.20        240.38        21.02 o
   1   2  11        813.76        741.98        36.56 o
   2   2  11        685.41        685.24        31.21 o
   3   2  11        965.60        868.46        46.80 o
   4   2  11        708.95        653.16        42.80 o
   5   2  11        361.81        338.41        20.42 o
   6   2  11        830.09        768.52        52.89 o
   7   2  11        865.54        821.83        87.56 o
   8   2  11        343.18        349.68        40.38 o
   9   2  11        167.70        216.56        43.17 o
  -9   3  11        113.43         95.89        32.79 o
  -8   3  11        378.48        354.47        35.69 o
  -7   3  11         77.05         56.37        15.46 o
  -6   3  11        490.79        422.09        28.50 o
  -5   3  11        155.18        147.72        13.32 o
  -4   3  11        304.76        282.94        16.71 o
  -3   3  11        208.15        205.61        12.12 o
  -2   3  11       1339.81       1369.76        32.44 o
  -1   3  11       1058.85       1073.93        33.94 o
   0   3  11        411.39        374.20        24.72 o
   1   3  11         67.48         76.96        14.95 o
   2   3  11          6.33          6.07         6.33 o
   3   3  11        736.91        710.45        30.10 o
   4   3  11        449.33        437.61        36.58 o
   5   3  11        225.31        172.90        19.50 o
   6   3  11         57.76         55.30        25.19 o
   7   3  11         63.81         63.94        19.73 o
   8   3  11        135.78        131.97        28.21 o
   9   3  11          1.99         17.80        25.69 o
  -9   4  11         57.77         80.07        34.29 o
  -8   4  11        117.90         79.35        35.07 o
  -7   4  11         47.64         59.04        28.13 o
  -6   4  11         16.01         29.78        11.05 o
  -5   4  11         17.61         26.77        12.88 o
  -4   4  11         98.03         81.92        19.26 o
  -3   4  11         51.68         54.67         6.00 o
  -2   4  11        474.28        505.48        31.83 o
  -1   4  11         33.32         52.26         7.18 o
   0   4  11        189.42        213.99        18.82 o
   1   4  11         62.19         63.22        12.78 o
   2   4  11        222.23        180.43        27.02 o
   3   4  11        193.15        183.58        17.36 o
   4   4  11        502.40        495.06        39.13 o
   5   4  11        476.85        505.19        30.02 o
   6   4  11         28.57         33.76        12.59 o
   7   4  11          3.16         18.71        14.02 o
   8   4  11        175.84        149.72        28.65 o
  -8   5  11        840.13        873.63        94.50 o
  -7   5  11        733.74        798.49        85.07 o
  -6   5  11         32.59         27.00        29.80 o
  -5   5  11        282.01        372.50        37.69 o
  -4   5  11        498.78        534.54        39.90 o
  -3   5  11       1447.67       1456.86        36.32 o
  -2   5  11       1061.79       1108.06        54.63 o
  -1   5  11       1888.81       1923.54        35.46 o
   0   5  11       1704.71       1772.01        45.14 o
   1   5  11       2875.56       3055.23        74.45 o
   2   5  11       4110.83       4216.81       103.69 o
   3   5  11       2705.01       2708.14        87.18 o
   4   5  11        615.18        649.44        35.32 o
   5   5  11        345.34        375.26        27.74 o
   6   5  11        775.72        780.49        40.45 o
   7   5  11        856.37        934.79        63.56 o
   8   5  11        145.19        192.70        41.87 o
  -8   6  11          8.08          7.44        23.19 o
  -7   6  11         12.40         21.75        24.53 o
  -6   6  11          3.78        -10.05        13.38 o
  -5   6  11         91.33         48.74        28.05 o
  -4   6  11        102.26        128.33        24.56 o
  -3   6  11         21.96         22.05        13.56 o
  -2   6  11        177.74        167.75        24.42 o
  -1   6  11        161.26        166.70        23.68 o
   0   6  11        203.22        198.51        15.13 o
   1   6  11          5.87          6.41         9.16 o
   2   6  11        127.73        139.64        21.24 o
   3   6  11         81.30         96.68        19.73 o
   4   6  11         26.66         19.63        10.25 o
   5   6  11         21.44         36.39        14.27 o
   6   6  11        101.36        121.25        17.85 o
   7   6  11         65.57         74.81        23.96 o
  -7   7  11          6.35         11.60        24.86 o
  -6   7  11         41.91         46.09        40.06 o
  -5   7  11          5.28         -3.40        13.84 o
  -4   7  11         65.41         53.50        18.99 o
  -3   7  11          2.58        -12.14        21.03 o
  -2   7  11         70.40         74.15        28.19 o
  -1   7  11         16.91         32.55        13.68 o
   0   7  11          2.17         10.54        14.59 o
   1   7  11         10.59         20.81        10.51 o
   2   7  11        147.80        140.92        17.13 o
   3   7  11        184.71        146.77        18.70 o
   4   7  11         32.30         27.49        10.74 o
   5   7  11          0.53          0.88        12.70 o
   6   7  11         36.65         10.38        12.36 o
  -5   8  11         65.25         21.91        17.35 o
  -4   8  11        114.10         87.76        25.61 o
  -3   8  11          9.35          0.88        12.41 o
  -2   8  11          0.06         -6.57        26.50 o
  -1   8  11         61.58         56.63        16.98 o
   0   8  11        125.99         94.78        30.63 o
   1   8  11         41.68         19.92        16.81 o
   2   8  11         26.04         25.14         8.49 o
   3   8  11         53.73         58.27        11.07 o
   4   8  11         20.19         21.88        11.54 o
   5   8  11        105.90         73.20        15.29 o
  -3   9  11         30.63         32.34        16.42 o
  -2   9  11         69.02        108.24        22.82 o
  -1   9  11        148.40        145.04        26.42 o
   0   9  11        227.07        254.86        45.67 o
   1   9  11        231.20        213.70        35.57 o
   2   9  11        248.31        286.60        53.71 o
 -10   0  12        475.10        397.53        61.37 o
  -9   0  12        584.27        597.92        46.90 o
  -8   0  12         12.81          0.66        11.57 o
  -7   0  12         17.37          2.41        10.17 o
  -6   0  12        360.78        417.99        33.95 o
  -5   0  12        155.54        187.20        22.50 o
  -4   0  12        616.91        652.89        56.16 o
  -3   0  12        968.95        874.63        62.09 o
  -2   0  12       6877.73       7086.90       160.70 o
  -1   0  12       9660.26       9325.57       183.17 o
   0   0  12       9662.14       9558.62       186.28 o
   1   0  12       8333.09       8375.31       180.01 o
   2   0  12       5882.01       5735.06       156.09 o
   3   0  12       4026.31       4030.26       137.84 o
   4   0  12       3435.82       3298.19        95.81 o
   5   0  12       3840.03       3961.67       159.75 o
   6   0  12       1031.54       1105.85        90.78 o
   7   0  12        181.55        139.83        36.35 o
   8   0  12        250.69        180.40        42.12 o
   9   0  12          3.80        -12.04        22.53 o
  -9   1  12         21.40         12.52        11.73 o
  -8   1  12         54.53         64.09        11.50 o
  -7   1  12          8.84         14.26        11.74 o
  -6   1  12        324.02        317.50        21.34 o
  -5   1  12        969.21        959.57        40.54 o
  -4   1  12       1541.64       1563.54        49.25 o
  -3   1  12        974.82       1000.25        43.97 o
  -2   1  12       1209.27       1205.61        47.33 o
  -1   1  12       2082.50       2214.53        62.83 o
   0   1  12         12.83          7.39         9.02 o
   1   1  12          0.62          1.18         8.13 o
   2   1  12          1.17         -1.67         8.39 o
   3   1  12         40.38         43.24        10.01 o
   4   1  12        355.57        315.29        37.12 o
   5   1  12        127.91        101.05         9.88 o
   6   1  12        299.02        299.72        36.87 o
   7   1  12        632.73        599.56        50.61 o
   8   1  12         14.13          8.93        15.02 o
   9   1  12          2.68          6.94        15.71 o
  -9   2  12          1.72          0.22        11.01 o
  -8   2  12         39.29         58.28        14.20 o
  -7   2  12         21.19         44.09        12.82 o
  -6   2  12         23.90         14.11         8.36 o
  -5   2  12        137.34        120.93        15.16 o
  -4   2  12         19.12         15.82         7.74 o
  -3   2  12        433.79        445.30        21.42 o
  -2   2  12         27.23         20.77         6.24 o
  -1   2  12         74.85         82.71        10.59 o
   0   2  12        200.58        167.43        18.28 o
   1   2  12       1083.33       1069.16        45.79 o
   2   2  12       1809.47       1965.25        64.73 o
   3   2  12        248.95        181.26        23.11 o
   4   2  12         96.83         96.36        15.26 o
   5   2  12         66.77         56.83         9.40 o
   6   2  12         95.04         67.81        18.87 o
   7   2  12         14.04         37.95        17.31 o
   8   2  12          1.28         -6.33        18.06 o
   9   2  12        228.86        219.94        34.18 o
  -9   3  12         66.31         95.29        24.98 o
  -8   3  12        314.13        399.81        42.31 o
  -7   3  12       1013.06       1025.28        47.27 o
  -6   3  12        576.37        590.32        34.38 o
  -5   3  12        796.43        847.51        38.82 o
  -4   3  12       1061.66       1040.32        32.82 o
  -3   3  12       1142.13       1173.70        33.54 o
  -2   3  12       1334.04       1327.11        31.28 o
  -1   3  12        564.77        618.26        80.74 o
   0   3  12       1156.49       1139.50        45.06 o
   1   3  12        307.69        323.05        25.75 o
   2   3  12        235.20        234.00        19.52 o
   3   3  12         48.00         40.23         9.97 o
   4   3  12        185.08        166.04        39.51 o
   5   3  12        211.00        188.49        17.71 o
   6   3  12        301.66        263.68        32.52 o
   7   3  12          1.20         -5.49        13.28 o
   8   3  12         16.31         12.73        18.48 o
  -9   4  12         15.14        -17.92        17.92 o
  -8   4  12         10.34         13.82        16.14 o
  -7   4  12         61.72         74.90        21.14 o
  -6   4  12        202.56        209.44        21.03 o
  -5   4  12       1276.49       1301.78        47.78 o
  -4   4  12       1223.75       1247.19        69.42 o
  -3   4  12       1782.91       1654.56        30.96 o
  -2   4  12        823.92        793.28        35.55 o
  -1   4  12       1648.47       1544.17        43.13 o
   0   4  12       1686.79       1679.80        54.27 o
   1   4  12       1421.52       1454.85        53.91 o
   2   4  12       2298.67       2386.60        60.57 o
   3   4  12       1758.28       1909.19        73.97 o
   4   4  12       1518.07       1549.44        69.85 o
   5   4  12        439.05        422.61        28.34 o
   6   4  12        258.28        273.38        34.28 o
   7   4  12        353.74        355.71        40.61 o
   8   4  12        137.19        180.12        31.49 o
  -8   5  12          6.79        -14.08        14.08 o
  -7   5  12         20.86         56.11        22.54 o
  -6   5  12          5.96          0.82        27.74 o
  -5   5  12         83.67         77.42        20.26 o
  -4   5  12          1.91         -1.22         8.84 o
  -3   5  12         25.64         29.71         6.38 o
  -2   5  12         47.74         38.85        13.71 o
  -1   5  12         14.96         39.06         8.41 o
   0   5  12         59.40         66.37        10.34 o
   1   5  12         65.51         63.04        13.31 o
   2   5  12          4.38         26.27        11.73 o
   3   5  12         10.78         33.37        19.56 o
   4   5  12          3.04         12.82        12.55 o
   5   5  12         18.41         23.03         9.91 o
   6   5  12         11.55         24.91        15.35 o
   7   5  12          0.85        158.63       101.57 o
  -7   6  12         68.00         70.53        22.80 o
  -6   6  12          8.00         -2.39        14.68 o
  -5   6  12         86.08        161.16        27.09 o
  -4   6  12        746.32        763.28        54.13 o
  -3   6  12        480.07        461.21        40.55 o
  -2   6  12        549.62        575.87        43.92 o
  -1   6  12        429.53        493.86        39.72 o
   0   6  12        396.99        385.08        21.86 o
   1   6  12        492.73        511.93        27.27 o
   2   6  12        800.81        809.79        48.62 o
   3   6  12       1370.18       1356.51        66.07 o
   4   6  12        352.50        393.87        29.88 o
   5   6  12        166.81        186.25        33.86 o
   6   6  12        348.32        368.52        41.65 o
   7   6  12        309.72        343.06        48.30 o
  -6   7  12        185.74        205.24        32.27 o
  -5   7  12        134.64        104.32        23.85 o
  -4   7  12        381.14        393.19        41.74 o
  -3   7  12        504.44        532.44        45.40 o
  -2   7  12         53.92         69.13        16.70 o
  -1   7  12          1.14         -4.26        12.02 o
   0   7  12          5.74         16.42        18.81 o
   1   7  12        152.46        150.66        23.39 o
   2   7  12        125.34        112.78        13.32 o
   3   7  12         94.53        134.55        18.73 o
   4   7  12          0.31          2.54        12.30 o
   5   7  12          7.55          3.05        13.06 o
   6   7  12         14.79          9.38        19.67 o
  -5   8  12        117.54        117.12        26.73 o
  -4   8  12        290.50        288.30        38.41 o
  -3   8  12        175.06        166.76        27.44 o
  -2   8  12         35.57         33.39        16.63 o
  -1   8  12          0.96          1.38        10.46 o
   0   8  12          2.15         45.45        27.36 o
   1   8  12         78.63         95.68        21.36 o
   2   8  12         63.75         71.62        13.71 o
   3   8  12         27.54         40.97        15.93 o
   4   8  12          4.46          5.84         9.95 o
  -2   9  12         79.82         75.71        20.68 o
  -1   9  12         38.29         57.60        19.66 o
   0   9  12         18.17         65.64        26.97 o
   1   9  12          0.06          5.44        14.98 o
  -9   1  13          0.11          9.79        19.94 o
  -8   1  13          0.39         10.94         8.38 o
  -7   1  13          5.26          1.99         8.43 o
  -6   1  13        131.64        132.41        17.41 o
  -5   1  13         44.48         32.38        10.41 o
  -4   1  13        156.87        163.75        17.38 o
  -3   1  13        156.49        140.90        30.96 o
  -2   1  13        864.48        851.16        41.77 o
  -1   1  13        495.32        504.14        32.18 o
   0   1  13        801.66        829.06        41.01 o
   1   1  13       1447.39       1435.42        55.01 o
   2   1  13       2161.28       2207.30        71.38 o
   3   1  13       1179.37       1233.14        59.07 o
   4   1  13       1183.63       1146.43        59.11 o
   5   1  13        990.74        952.23        99.05 o
   6   1  13        701.48        694.51        42.13 o
   7   1  13        422.53        417.39        43.04 o
   8   1  13        152.41        177.50        30.32 o
   9   1  13         74.40         86.37        64.56 o
  -9   2  13        680.53        679.41        46.00 o
  -8   2  13        758.60        819.53        71.99 o
  -7   2  13        589.62        616.18        37.88 o
  -6   2  13       1154.04       1141.35        48.13 o
  -5   2  13       2323.64       2361.41        65.58 o
  -4   2  13       2522.97       2567.48        65.84 o
  -3   2  13       2495.62       2520.92        63.34 o
  -2   2  13       2503.76       2412.91        82.03 o
  -1   2  13       1841.56       1788.68        59.24 o
   0   2  13       1568.46       1553.38        55.94 o
   1   2  13       3165.90       3165.73       159.42 o
   2   2  13       1177.40       1173.05        52.65 o
   3   2  13        358.86        334.73        25.31 o
   4   2  13        113.44        111.15        18.95 o
   5   2  13         24.28         10.65        17.09 o
   6   2  13        113.12        121.73        24.21 o
   7   2  13        254.39        201.36        30.72 o
   8   2  13        225.12        217.58        27.24 o
  -9   3  13        111.44         98.07        25.09 o
  -8   3  13          1.26         -4.90        12.42 o
  -7   3  13         66.01         42.83        12.99 o
  -6   3  13        212.64        229.28        26.35 o
  -5   3  13         65.31         76.77        17.13 o
  -4   3  13         60.01         72.59        15.84 o
  -3   3  13        303.39        340.89        22.59 o
  -2   3  13       2621.10       2614.99        49.70 o
  -1   3  13        841.49        790.77        39.04 o
   0   3  13        133.09        136.87        24.22 o
   1   3  13         41.73         54.97        31.85 o
   2   3  13         93.81         74.45        15.27 o
   3   3  13        515.28        467.36        40.45 o
   4   3  13        674.59        629.53        45.05 o
   5   3  13        150.68        123.44        15.27 o
   6   3  13        557.38        520.44        46.75 o
   7   3  13          0.69        -13.63        13.63 o
   8   3  13        167.87        127.40        29.96 o
  -8   4  13         25.86         20.85        15.51 o
  -7   4  13        114.40        150.41        44.17 o
  -6   4  13          4.83         15.14        11.25 o
  -5   4  13         40.44         39.84        10.87 o
  -4   4  13         51.72         65.47        14.16 o
  -3   4  13        718.05        720.18        50.25 o
  -2   4  13       1067.60       1111.36        77.27 o
  -1   4  13       1478.94       1468.16        44.31 o
   0   4  13       2128.10       2124.51        63.88 o
   1   4  13        737.17        740.06        39.94 o
   2   4  13        469.73        437.03        50.69 o
   3   4  13        272.46        262.60        30.29 o
   4   4  13        186.18        161.06        26.04 o
   5   4  13        248.06        259.89        23.06 o
   6   4  13         77.80         91.72        23.56 o
   7   4  13          3.01         21.04        16.76 o
   8   4  13         60.55         72.22        21.36 o
  -8   5  13         72.12         83.82        23.97 o
  -7   5  13        162.49        133.49        30.55 o
  -6   5  13         14.64          3.66        13.76 o
  -5   5  13        143.41        161.72        28.40 o
  -4   5  13          1.51          7.26         6.87 o
  -3   5  13          2.95         20.30         8.58 o
  -2   5  13         20.43          9.87        11.47 o
  -1   5  13        982.27        955.29        34.68 o
   0   5  13       1539.56       1644.03        47.71 o
   1   5  13       1265.37       1322.01        58.07 o
   2   5  13        421.84        484.55        34.65 o
   3   5  13        610.58        584.51        43.95 o
   4   5  13        595.38        609.54        46.89 o
   5   5  13        736.03        801.63        41.59 o
   6   5  13        565.18        581.17        51.41 o
   7   5  13        487.10        495.69        49.28 o
  -7   6  13        274.88        281.42        39.43 o
  -6   6  13        195.09        219.18        53.74 o
  -5   6  13        251.20        250.85        34.69 o
  -4   6  13        243.29        310.61        35.95 o
  -3   6  13        286.86        327.05        51.02 o
  -2   6  13        420.30        468.90        40.94 o
  -1   6  13        408.09        445.75        38.88 o
   0   6  13        369.63        329.74        21.31 o
   1   6  13         73.11         79.64        24.47 o
   2   6  13         37.18         34.04        12.19 o
   3   6  13         63.64         55.03        39.20 o
   4   6  13        115.67        122.04        17.84 o
   5   6  13        300.76        317.98        28.47 o
   6   6  13        153.62        161.07        29.67 o
  -6   7  13          0.97         51.46        23.80 o
  -5   7  13         11.54         -7.71        14.59 o
  -4   7  13         24.39         48.63        26.47 o
  -3   7  13          1.97         22.09        17.63 o
  -2   7  13          2.89         -4.14        13.15 o
  -1   7  13          1.10         23.10        15.16 o
   0   7  13         13.58         33.85        22.64 o
   1   7  13          1.81         21.73        20.28 o
   2   7  13         34.06         36.74        26.58 o
   3   7  13        252.20        238.92        30.35 o
   4   7  13        192.73        179.40        22.02 o
   5   7  13         30.21         15.10        10.30 o
  -4   8  13        218.84        297.34        61.82 o
  -3   8  13        164.64        176.60        30.80 o
  -2   8  13        142.40        200.42        30.49 o
  -1   8  13        458.80        469.02        44.42 o
   0   8  13        585.71        647.45        68.70 o
   1   8  13        355.79        351.95        37.21 o
   2   8  13        125.67        123.41        46.58 o
   3   8  13        104.12        106.55        14.82 o
  -9   0  14         36.09         33.94        14.63 o
  -8   0  14         95.69         81.00        19.51 o
  -7   0  14         36.82         31.52        13.46 o
  -6   0  14        119.02         95.36        21.53 o
  -5   0  14        794.51        735.13        65.81 o
  -4   0  14        138.35        131.45        27.08 o
  -3   0  14         43.56         48.55        19.14 o
  -2   0  14       1059.93       1103.80        70.03 o
  -1   0  14        344.67        293.65        37.90 o
   0   0  14        703.74        648.28        54.32 o
   1   0  14         31.37         28.58        14.04 o
   2   0  14        579.20        634.19        55.38 o
   3   0  14       1483.26       1413.10        87.34 o
   4   0  14        620.07        604.72        61.43 o
   5   0  14        225.96        162.81        33.13 o
   6   0  14        247.09        191.33        43.84 o
   7   0  14        412.67        392.59        60.93 o
   8   0  14         30.90          3.27        23.14 o
  -9   1  14         82.71         97.08        19.00 o
  -8   1  14         33.40         37.52        16.53 o
  -7   1  14        135.19        168.86        21.27 o
  -6   1  14        930.53        980.70        45.33 o
  -5   1  14       1142.49       1207.37        48.16 o
  -4   1  14        496.01        410.41        34.03 o
  -3   1  14        873.34        870.48        64.15 o
  -2   1  14       1619.79       1566.91        58.35 o
  -1   1  14       1473.63       1397.18        54.99 o
   0   1  14        307.30        300.88        26.86 o
   1   1  14       1076.82       1094.56        50.31 o
   2   1  14        559.13        547.57        37.07 o
   3   1  14       1632.56       1516.35        64.35 o
   4   1  14        880.06        899.79        52.31 o
   5   1  14        183.60        206.71        29.13 o
   6   1  14         86.60        101.43        24.83 o
   7   1  14          6.71          2.15        12.09 o
   8   1  14        127.80        134.05        28.59 o
  -9   2  14          2.65         -7.16        17.39 o
  -8   2  14          5.62         11.23        13.37 o
  -7   2  14          2.93          6.28         9.68 o
  -6   2  14          6.86         13.65        11.09 o
  -5   2  14         12.39         19.18        12.01 o
  -4   2  14         81.82         67.29        12.47 o
  -3   2  14          0.90         38.90        18.59 o
  -2   2  14        244.48        240.36        20.25 o
  -1   2  14          8.22          7.18        11.57 o
   0   2  14        177.86        184.81        20.82 o
   1   2  14          7.64         10.35        17.12 o
   2   2  14        437.66        455.52        34.46 o
   3   2  14         88.92        102.28        18.14 o
   4   2  14          3.13         12.22         9.86 o
   5   2  14          3.71          7.12        12.85 o
   6   2  14         55.34         60.00        34.76 o
   7   2  14          0.88         69.04        23.11 o
   8   2  14         19.19         56.50        24.61 o
  -8   3  14        278.88        266.24        27.89 o
  -7   3  14        601.58        624.06        39.11 o
  -6   3  14        790.65        835.82        42.78 o
  -5   3  14       1347.12       1356.74        52.13 o
  -4   3  14       1239.20       1251.22        48.08 o
  -3   3  14       1997.15       2077.02        79.00 o
  -2   3  14       2764.56       2664.37        63.26 o
  -1   3  14       2356.55       2379.57        70.05 o
   0   3  14       2932.87       2945.87        79.09 o
   1   3  14       1660.12       1757.00        63.27 o
   2   3  14       2159.15       2173.71        73.97 o
   3   3  14       1026.10       1027.81        49.55 o
   4   3  14        914.94        942.58        57.26 o
   5   3  14        776.38        749.15        63.01 o
   6   3  14        375.24        367.05        50.08 o
   7   3  14        221.19        232.37        35.00 o
   8   3  14         54.50         69.64        24.90 o
  -8   4  14        146.62        178.71        48.55 o
  -7   4  14        182.89        201.49        31.82 o
  -6   4  14        211.46        204.24        21.81 o
  -5   4  14         92.26         97.53        15.50 o
  -4   4  14         59.44         74.18        13.24 o
  -3   4  14         44.71         68.57        18.43 o
  -2   4  14          8.06          6.35        12.01 o
  -1   4  14        104.91         97.94        13.15 o
   0   4  14        181.57        150.52        18.43 o
   1   4  14        377.80        354.09        29.22 o
   2   4  14         43.56         28.82        11.39 o
   3   4  14         88.39        112.53        18.19 o
   4   4  14        374.18        338.43        36.41 o
   5   4  14         66.25         56.22        13.15 o
   6   4  14         21.55         22.54        30.82 o
   7   4  14         23.18         23.73        17.39 o
  -7   5  14         36.58         45.56        19.36 o
  -6   5  14          0.70          7.01        22.72 o
  -5   5  14         42.71         41.59        17.75 o
  -4   5  14          0.99          7.25         7.23 o
  -3   5  14         62.93         67.77        13.30 o
  -2   5  14         32.96         26.90        23.00 o
  -1   5  14          4.77          4.54         6.42 o
   0   5  14         11.28          5.38         6.58 o
   1   5  14          0.09         12.24        10.60 o
   2   5  14          1.39         -1.89        10.10 o
   3   5  14         28.80         14.43         8.61 o
   4   5  14         33.77         31.39        14.73 o
   5   5  14         38.19         20.43         9.41 o
   6   5  14         22.72         54.40        19.11 o
   7   5  14          0.08         34.64        20.07 o
  -6   6  14        169.49        169.55        30.27 o
  -5   6  14        103.05        143.57        28.17 o
  -4   6  14          9.31         23.10        15.04 o
  -3   6  14         64.63         81.43        20.49 o
  -2   6  14         13.17         15.61        14.32 o
  -1   6  14         13.67          8.60        17.70 o
   0   6  14        198.29        210.94        22.52 o
   1   6  14         33.82         42.90        11.20 o
   2   6  14         19.31         29.37        12.33 o
   3   6  14         37.11         44.08        11.18 o
   4   6  14         98.05        108.96        19.47 o
   5   6  14        222.89        198.76        23.98 o
   6   6  14         43.53         76.83        24.42 o
  -5   7  14        267.08        241.24        47.94 o
  -4   7  14       1049.57       1116.22        69.93 o
  -3   7  14       1118.61       1150.81        69.53 o
  -2   7  14        860.72        876.66        77.85 o
  -1   7  14        868.60        937.16        83.18 o
   0   7  14        831.99        869.64        56.58 o
   1   7  14        689.21        765.90        53.09 o
   2   7  14        430.92        454.66        41.15 o
   3   7  14        309.36        300.96        34.99 o
   4   7  14        147.70        142.13        20.74 o
   5   7  14        102.75         95.57        31.43 o
  -3   8  14          0.10         16.81        17.63 o
  -2   8  14          6.61         33.00        18.79 o
  -1   8  14          3.47         21.14        21.59 o
   0   8  14          0.33         19.87        24.36 o
   1   8  14          2.80         -8.19        14.66 o
   2   8  14         50.78         64.48        18.99 o
   3   8  14         15.97          9.93        16.40 o
  -9   1  15        294.78        295.32        37.88 o
  -8   1  15        460.15        454.87        35.35 o
  -7   1  15        581.93        615.86        39.37 o
  -6   1  15        352.60        356.50        30.26 o
  -5   1  15        235.69        245.66        23.46 o
  -4   1  15        210.73        212.63        25.60 o
  -3   1  15        177.18        141.85        21.34 o
  -2   1  15         19.35         13.82        11.54 o
  -1   1  15        261.00        258.10        25.31 o
   0   1  15        152.69        143.57        19.66 o
   1   1  15         15.29          7.07        10.38 o
   2   1  15         21.59         16.38        10.11 o
   3   1  15         81.20         59.14        22.31 o
   4   1  15        944.45        936.59        54.87 o
   5   1  15        973.91        941.72        57.99 o
   6   1  15         28.31         47.03        15.50 o
   7   1  15          9.30         -2.29        19.50 o
   8   1  15          0.44         23.11        18.41 o
  -8   2  15        267.90        294.50        29.69 o
  -7   2  15        356.09        388.79        31.19 o
  -6   2  15       1360.69       1336.98        55.02 o
  -5   2  15       1813.68       1963.53        63.94 o
  -4   2  15       1571.69       1603.11        56.00 o
  -3   2  15       1061.33       1127.77        82.68 o
  -2   2  15       1303.70       1238.47        53.84 o
  -1   2  15       1332.60       1286.65        54.43 o
   0   2  15       1978.46       1962.63        68.08 o
   1   2  15       1357.28       1368.41        73.91 o
   2   2  15        919.50        918.27        50.18 o
   3   2  15        253.66        299.58        29.86 o
   4   2  15         78.72         80.04        18.34 o
   5   2  15        346.07        377.66        52.69 o
   6   2  15        811.78        873.71        61.02 o
   7   2  15        961.38        984.53        67.90 o
   8   2  15       1069.71       1221.99        80.16 o
  -8   3  15        177.61        132.62        25.69 o
  -7   3  15        113.80        126.32        19.67 o
  -6   3  15        165.50        163.30        20.27 o
  -5   3  15        262.15        258.04        24.64 o
  -4   3  15          7.00          3.83         8.60 o
  -3   3  15         62.37          7.05        14.93 o
  -2   3  15         21.20         32.15        10.22 o
  -1   3  15        974.63        947.46        46.57 o
   0   3  15         42.77         60.80        14.20 o
   1   3  15        450.59        415.39        32.95 o
   2   3  15        219.75        179.47        23.53 o
   3   3  15         37.63         64.28        41.87 o
   4   3  15          5.32         12.71         9.67 o
   5   3  15        292.91        289.54        35.43 o
   6   3  15        161.69        140.89        29.02 o
   7   3  15        117.29         92.17        26.32 o
  -8   4  15        230.24        193.07        33.88 o
  -7   4  15        122.33        105.11        35.87 o
  -6   4  15          2.94          5.84        19.67 o
  -5   4  15         70.86         91.31        22.08 o
  -4   4  15        268.73        280.80        24.84 o
  -3   4  15        331.28        360.88        37.65 o
  -2   4  15        188.64        179.42        20.53 o
  -1   4  15        260.80        302.32        22.75 o
   0   4  15         25.25         57.34        13.64 o
   1   4  15         46.31         51.54        13.80 o
   2   4  15        453.95        431.89        45.89 o
   3   4  15       1288.90       1275.54        61.74 o
   4   4  15       1029.91        937.31        59.73 o
   5   4  15        440.43        447.24        44.14 o
   6   4  15        185.93        182.21        30.77 o
   7   4  15        181.01        199.51        35.20 o
  -7   5  15        286.22        327.34        43.17 o
  -6   5  15        173.25        218.68        32.97 o
  -5   5  15        177.78        255.42        35.92 o
  -4   5  15        707.69        684.97        52.38 o
  -3   5  15        606.35        606.51        48.00 o
  -2   5  15        488.35        507.95        60.59 o
  -1   5  15          2.45          2.86         7.91 o
   0   5  15          9.79         12.03         7.80 o
   1   5  15         75.11         84.20        20.31 o
   2   5  15        605.78        603.17        41.37 o
   3   5  15        530.12        498.67        40.11 o
   4   5  15         25.17         17.97        13.33 o
   5   5  15         53.71         41.67        14.67 o
   6   5  15          0.06          6.02        14.43 o
  -6   6  15          9.49         -6.29        15.90 o
  -5   6  15         84.42        138.06        27.14 o
  -4   6  15        249.04        250.68        43.89 o
  -3   6  15        664.46        699.38        84.65 o
  -2   6  15        526.52        522.87        45.61 o
  -1   6  15        352.96        403.46        55.77 o
   0   6  15        222.72        233.09        30.39 o
   1   6  15        112.26        142.64        32.49 o
   2   6  15         74.23        104.88        19.26 o
   3   6  15         67.47         98.94        25.53 o
   4   6  15        161.91        153.77        26.76 o
   5   6  15        319.27        313.18        38.62 o
  -5   7  15          3.49         24.47        17.28 o
  -4   7  15          0.77          4.78        15.50 o
  -3   7  15         16.33         22.59        19.84 o
  -2   7  15          6.62         39.58        18.50 o
  -1   7  15         75.91         29.80        23.03 o
   0   7  15          9.90         31.00        17.02 o
   1   7  15          0.35         18.69        14.54 o
   2   7  15          2.26         -4.21        14.78 o
   3   7  15          0.21        -18.76        26.91 o
   4   7  15          0.64          6.10        14.72 o
  -2   8  15        397.29        445.34        47.28 o
  -1   8  15        490.49        574.98        70.19 o
   0   8  15        375.97        375.94        55.21 o
   1   8  15        327.44        336.34        38.44 o
   2   8  15        205.03        245.71        32.68 o
  -8   0  16        690.93        760.04        81.29 o
  -7   0  16        947.20       1066.23        90.61 o
  -6   0  16        963.01        887.83        79.63 o
  -5   0  16        990.21        949.37        80.02 o
  -4   0  16        286.45        287.44        43.95 o
  -3   0  16        445.51        355.08        45.33 o
  -2   0  16         33.33         15.87        13.82 o
  -1   0  16        429.26        459.95        49.39 o
   0   0  16        394.94        320.45        41.84 o
   1   0  16       5255.64       5283.38       167.19 o
   2   0  16       3651.08       3947.64       148.49 o
   3   0  16       1312.68       1402.89        92.78 o
   4   0  16       1190.85       1315.93        95.00 o
   5   0  16        669.23        567.66        65.37 o
   6   0  16        282.86        351.19        52.44 o
   7   0  16        169.74        237.11        48.83 o
  -8   1  16          1.15          3.76        14.05 o
  -7   1  16        166.74        184.35        23.75 o
  -6   1  16        369.33        352.18        29.45 o
  -5   1  16         95.17        104.33        21.26 o
  -4   1  16         71.71         44.62        16.44 o
  -3   1  16         81.61         75.58        23.03 o
  -2   1  16         81.25         87.36        17.33 o
  -1   1  16         40.42         17.92        22.42 o
   0   1  16         50.98         21.79        10.08 o
   1   1  16          1.69         29.43        22.33 o
   2   1  16          2.64          5.82        20.92 o
   3   1  16        320.59        324.97        32.08 o
   4   1  16        372.95        362.22        36.19 o
   5   1  16        583.41        606.78        47.76 o
   6   1  16        143.45        182.10        23.18 o
   7   1  16        181.72        158.54        45.00 o
  -8   2  16         38.26         19.53        15.44 o
  -7   2  16        101.22        140.37        21.56 o
  -6   2  16        120.13        129.03        19.93 o
  -5   2  16         31.56         15.37        11.11 o
  -4   2  16        294.94        268.33        29.80 o
  -3   2  16        201.97        191.66        37.40 o
  -2   2  16         51.53         50.66        15.04 o
  -1   2  16        380.94        376.65        39.43 o
   0   2  16        393.26        363.34        31.48 o
   1   2  16        509.99        501.35        36.93 o
   2   2  16        270.99        277.70        29.03 o
   3   2  16         13.06         10.18        11.40 o
   4   2  16          6.13         10.44        16.81 o
   5   2  16        127.21        138.43        24.21 o
   6   2  16        130.61        119.74        26.27 o
   7   2  16         42.91         60.33        22.97 o
  -8   3  16         15.90         18.18        33.85 o
  -7   3  16         21.46         26.58        12.29 o
  -6   3  16         32.15         32.83        12.03 o
  -5   3  16        300.61        245.25        24.56 o
  -4   3  16        290.66        300.86        26.49 o
  -3   3  16        217.61        220.52        40.06 o
  -2   3  16         57.66         57.71        12.70 o
  -1   3  16        350.20        381.86        40.59 o
   0   3  16        586.84        555.47        38.08 o
   1   3  16        124.93        124.40        31.88 o
   2   3  16        103.27        106.21        20.14 o
   3   3  16        108.66        142.00        23.25 o
   4   3  16        602.37        588.38        45.35 o
   5   3  16        591.20        570.41        39.04 o
   6   3  16        473.51        488.31        48.86 o
   7   3  16        363.53        401.82        47.06 o
  -7   4  16        366.15        404.31        45.66 o
  -6   4  16        322.70        371.51        42.60 o
  -5   4  16        521.01        532.43        35.51 o
  -4   4  16        551.97        506.15        33.77 o
  -3   4  16        252.68        333.55        50.22 o
  -2   4  16        877.68        867.68        51.49 o
  -1   4  16        770.33        790.83        37.72 o
   0   4  16        683.08        622.16        39.76 o
   1   4  16        181.27        181.80        22.68 o
   2   4  16        672.71        758.78        50.22 o
   3   4  16        808.35        862.69        52.62 o
   4   4  16        537.04        537.10        43.64 o
   5   4  16        131.43        128.96        25.42 o
   6   4  16         46.30         21.64        16.70 o
  -6   5  16         15.21         49.38        21.07 o
  -5   5  16          0.34         15.47        26.19 o
  -4   5  16        102.29        143.72        47.80 o
  -3   5  16          0.43          2.07        12.77 o
  -2   5  16          1.44          8.21        17.09 o
  -1   5  16          2.26          1.91         8.49 o
   0   5  16         74.72         81.04        16.84 o
   1   5  16          9.79         12.43        11.33 o
   2   5  16         40.34         43.42        13.91 o
   3   5  16          6.09          8.28        22.92 o
   4   5  16         19.25         18.80        12.80 o
   5   5  16          2.30          6.16        13.83 o
   6   5  16         37.95         46.86        16.96 o
  -5   6  16        287.33        367.48        45.60 o
  -4   6  16        411.14        440.04        75.63 o
  -3   6  16        426.64        412.67        43.86 o
  -2   6  16        193.81        248.48        47.06 o
  -1   6  16        395.42        352.41        51.77 o
   0   6  16        514.15        458.41        42.78 o
   1   6  16        253.29        283.44        49.89 o
   2   6  16         92.76        117.73        20.56 o
   3   6  16        214.37        227.25        39.37 o
   4   6  16        145.55        161.90        22.11 o
   5   6  16         41.23         26.46        36.87 o
  -4   7  16        133.24        182.04        32.58 o
  -3   7  16         32.42         59.44        20.52 o
  -2   7  16         64.16         95.94        36.12 o
  -1   7  16         67.76         66.59        25.97 o
   0   7  16        125.65        113.54        24.79 o
   1   7  16        226.63        199.02        29.99 o
   2   7  16        362.23        355.08        58.43 o
   3   7  16        372.31        316.40        55.93 o
  -8   1  17        379.45        418.69        36.05 o
  -7   1  17        511.95        554.08        47.94 o
  -6   1  17        695.01        675.78        50.44 o
  -5   1  17        367.81        424.04        39.05 o
  -4   1  17        206.32        222.55        27.85 o
  -3   1  17       1210.02       1175.93        87.45 o
  -2   1  17       2921.10       2820.84        87.73 o
  -1   1  17       1097.57       1104.65        54.83 o
   0   1  17         73.29         88.70        16.74 o
   1   1  17        298.73        345.06        35.71 o
   2   1  17        468.83        495.88        93.92 o
   3   1  17        409.91        441.19        49.61 o
   4   1  17        706.90        729.58        81.68 o
   5   1  17       1138.22       1143.41        66.47 o
   6   1  17        982.54       1068.80        68.07 o
   7   1  17        425.02        489.72        48.09 o
  -8   2  17         50.52         64.39        16.90 o
  -7   2  17          4.02        -15.19        15.19 o
  -6   2  17         10.06         -2.04        11.62 o
  -5   2  17        224.50        270.92        31.99 o
  -4   2  17        141.62        169.14        25.57 o
  -3   2  17          3.10        -16.76        21.14 o
  -2   2  17         57.59         38.97        12.40 o
  -1   2  17         14.16         20.32        14.62 o
   0   2  17         13.42         12.43         9.30 o
   1   2  17          5.39         17.99        12.71 o
   2   2  17         36.82         26.00        11.90 o
   3   2  17        143.86         84.40        23.86 o
   4   2  17          0.90         -2.69        11.47 o
   5   2  17          1.18         17.95        31.74 o
   6   2  17          1.42         -8.61        16.09 o
   7   2  17        120.95         98.86        23.07 o
  -7   3  17         23.68         16.38        14.85 o
  -6   3  17          9.51          0.85         9.77 o
  -5   3  17         21.02         14.55        10.42 o
  -4   3  17         22.02         17.06        12.42 o
  -3   3  17        106.65         94.67        28.30 o
  -2   3  17        530.02        473.12        31.96 o
  -1   3  17        615.94        620.29        41.12 o
   0   3  17         51.35         79.98        17.05 o
   1   3  17          2.66          3.45        20.31 o
   2   3  17         14.95         -8.30        11.05 o
   3   3  17        192.49        172.76        24.13 o
   4   3  17        412.90        438.35        42.64 o
   5   3  17         69.08         76.09        18.83 o
   6   3  17         41.41         34.96        12.89 o
  -7   4  17         77.11         60.84        32.93 o
  -6   4  17         74.75         55.90        22.31 o
  -5   4  17          2.95          3.79         9.84 o
  -4   4  17        141.95        155.94        21.95 o
  -3   4  17        190.07        216.24        41.89 o
  -2   4  17          7.02         -3.63        12.54 o
  -1   4  17        122.30        112.77        21.56 o
   0   4  17        126.27        126.95        20.91 o
   1   4  17         49.52         22.37        32.46 o
   2   4  17          8.17         11.19        24.53 o
   3   4  17        151.53        141.88        25.97 o
   4   4  17         88.29         80.19        20.97 o
   5   4  17         55.73         43.45        14.81 o
   6   4  17         18.85         38.63        20.11 o
  -6   5  17        456.03        470.32        51.03 o
  -5   5  17        639.07        719.88        58.62 o
  -4   5  17        826.88        816.63        95.33 o
  -3   5  17        366.27        384.88        57.82 o
  -2   5  17        174.29        129.40        34.63 o
  -1   5  17        482.20        535.34        32.03 o
   0   5  17       1745.84       1756.34        67.95 o
   1   5  17       1214.51       1246.43        60.43 o
   2   5  17        890.71        936.75        54.26 o
   3   5  17        723.54        820.68        53.64 o
   4   5  17        588.83        621.23        70.75 o
   5   5  17        492.60        488.26        38.36 o
  -5   6  17          0.30        -18.99        35.71 o
  -4   6  17         19.92         30.93        78.55 o
  -3   6  17         59.13         50.77        25.58 o
  -2   6  17         60.19         56.32        25.30 o
  -1   6  17         13.33         -8.82        20.98 o
   0   6  17         25.52         39.39        20.84 o
   1   6  17         12.55         18.92        22.25 o
   2   6  17         17.87         10.60        16.15 o
   3   6  17         23.53         17.98        13.42 o
   4   6  17         15.60         33.03        16.35 o
  -3   7  17         48.05         53.49        24.47 o
  -2   7  17         33.59         20.03        21.14 o
  -1   7  17        135.92         90.50        38.40 o
   0   7  17         37.22         65.31        21.16 o
   1   7  17          1.21          9.39        14.93 o
   2   7  17         14.48         35.46        19.81 o
  -7   0  18        107.90        101.71        33.74 o
  -6   0  18        418.07        362.07        53.71 o
  -5   0  18        889.38        834.45        78.46 o
  -4   0  18        339.87        392.31        52.77 o
  -3   0  18        506.80        438.53        55.27 o
  -2   0  18        213.68        244.76        39.79 o
  -1   0  18         27.53         20.70        14.15 o
   0   0  18        104.24         70.36        22.92 o
   1   0  18       1581.68       1358.83        91.06 o
   2   0  18       3327.69       3282.70       145.55 o
   3   0  18       3783.07       3512.88       155.32 o
   4   0  18        815.63        836.89        79.35 o
   5   0  18        718.17        773.25        80.29 o
   6   0  18       1048.86       1089.98        99.16 o
  -7   1  18         25.88         17.43        15.00 o
  -6   1  18         76.85        101.51        22.75 o
  -5   1  18        151.61        144.29        27.52 o
  -4   1  18          2.34         -0.11        13.62 o
  -3   1  18          2.10         56.88        26.14 o
  -2   1  18         18.43         16.34        11.58 o
  -1   1  18       1291.15       1211.99        59.63 o
   0   1  18       1220.69       1210.68        87.70 o
   1   1  18        463.43        466.41        38.41 o
   2   1  18        430.12        430.03        55.63 o
   3   1  18        153.06        188.03        26.49 o
   4   1  18         56.97         40.75        17.31 o
   5   1  18         16.02         20.70        15.68 o
   6   1  18          2.92         47.82        19.96 o
  -7   2  18          2.60        -11.40        11.40 o
  -6   2  18         18.47         31.15        25.75 o
  -5   2  18        103.90         82.07        21.24 o
  -4   2  18        194.67        219.81        29.35 o
  -3   2  18        150.45        150.93        36.12 o
  -2   2  18        534.32        518.75        39.48 o
  -1   2  18        181.32        185.82        25.12 o
   0   2  18         63.89         45.12        15.19 o
   1   2  18         24.28         16.54        10.96 o
   2   2  18        274.18        248.16        30.00 o
   3   2  18         35.45         55.85        17.08 o
   4   2  18          7.56         16.03        13.82 o
   5   2  18          2.58         36.50        26.69 o
   6   2  18         28.06         70.75        21.66 o
  -7   3  18        354.83        360.16        43.47 o
  -6   3  18        170.21        194.81        24.06 o
  -5   3  18        160.38        197.02        42.31 o
  -4   3  18        482.19        466.09        41.14 o
  -3   3  18        373.24        368.06        56.38 o
  -2   3  18        647.18        604.13        35.58 o
  -1   3  18        411.22        438.52        93.47 o
   0   3  18        382.08        372.56        34.18 o
   1   3  18        134.85        143.99        26.33 o
   2   3  18        149.22        141.57        28.08 o
   3   3  18        267.76        228.69        30.64 o
   4   3  18        101.48        115.50        23.83 o
   5   3  18         26.29          2.74        14.95 o
   6   3  18          0.35         20.18        16.00 o
  -6   4  18         50.52         68.74        23.01 o
  -5   4  18        123.78        116.75        20.14 o
  -4   4  18        106.47         97.57        21.42 o
  -3   4  18         79.28        132.45        36.73 o
  -2   4  18         34.77         44.18        13.26 o
  -1   4  18         51.90         62.37        14.11 o
   0   4  18        744.91        747.52        47.48 o
   1   4  18        761.64        793.00        49.47 o
   2   4  18        727.12        724.93        49.46 o
   3   4  18        572.43        574.51        46.05 o
   4   4  18        749.46        704.47        52.71 o
   5   4  18        638.68        605.01        51.97 o
  -5   5  18          0.09         13.14        14.10 o
  -4   5  18          6.68         31.35        25.47 o
  -3   5  18         54.69        119.08        35.79 o
  -2   5  18          0.55        -10.15        20.42 o
  -1   5  18         54.59         40.54        14.93 o
   0   5  18        257.16        261.84        28.63 o
   1   5  18        224.74        184.25        35.96 o
   2   5  18        131.73        126.54        21.99 o
   3   5  18          3.49         -2.10        13.94 o
   4   5  18          8.36         -9.16        18.48 o
  -4   6  18        180.10        198.55        34.37 o
  -3   6  18        113.95        180.01        44.34 o
  -2   6  18        172.26        121.58        41.89 o
  -1   6  18        543.78        492.53        66.75 o
   0   6  18        603.17        632.90        53.84 o
   1   6  18        279.18        306.14        56.27 o
   2   6  18        124.11        154.43        40.84 o
   3   6  18        234.18        200.00        34.35 o
  -1   7  18        123.01        151.82        41.12 o
   0   7  18        112.90         97.67        24.36 o
  -7   1  19         18.65         21.16        14.67 o
  -6   1  19         21.07         50.91        17.02 o
  -5   1  19         15.89         24.24        14.64 o
  -4   1  19         41.52         30.32        14.93 o
  -3   1  19          1.61         15.37        17.76 o
  -2   1  19        263.53        232.17        28.56 o
  -1   1  19       1045.18       1012.91        57.11 o
   0   1  19        765.01        805.33        51.26 o
   1   1  19        254.95        255.89        30.14 o
   2   1  19        314.69        296.96        33.06 o
   3   1  19        387.61        413.35        40.25 o
   4   1  19        163.34        203.84        29.01 o
   5   1  19        138.06        146.33        26.81 o
   6   1  19        138.02        109.56        26.66 o
  -7   2  19        104.10         89.50        22.96 o
  -6   2  19        506.63        449.57        44.24 o
  -5   2  19       1162.85       1156.86        67.18 o
  -4   2  19       1993.71       1989.48       138.42 o
  -3   2  19       1619.66       1752.19       117.14 o
  -2   2  19       1284.68       1298.88        83.68 o
  -1   2  19       1313.81       1370.82       134.73 o
   0   2  19        861.46        900.97        53.75 o
   1   2  19        702.89        681.26        47.71 o
   2   2  19        787.57        829.85        53.96 o
   3   2  19        344.05        338.01        37.37 o
   4   2  19        253.69        310.56        36.56 o
   5   2  19        187.24        212.89        31.33 o
   6   2  19         58.38         89.20        22.38 o
  -6   3  19        111.81        107.78        23.81 o
  -5   3  19        115.57         50.42        17.98 o
  -4   3  19          6.47         19.43        20.50 o
  -3   3  19        152.62        112.48        33.74 o
  -2   3  19         21.47         22.09        13.98 o
  -1   3  19         52.29         44.94        14.30 o
   0   3  19          5.67          2.41        22.42 o
   1   3  19        110.38        102.29        33.88 o
   2   3  19         61.96         43.22        15.73 o
   3   3  19         14.25         40.64        15.70 o
   4   3  19         31.06         56.88        20.60 o
   5   3  19        141.25        168.05        30.41 o
  -5   4  19        108.42         95.22        33.85 o
  -4   4  19        264.72        309.23        35.27 o
  -3   4  19        432.40        530.20        69.92 o
  -2   4  19        199.20        180.52        24.84 o
  -1   4  19         96.28         90.38        17.84 o
   0   4  19        360.66        346.26        37.68 o
   1   4  19        256.98        283.49        30.49 o
   2   4  19          5.57          6.25        10.94 o
   3   4  19         23.79         25.47        14.32 o
   4   4  19         26.41         40.29        17.51 o
  -4   5  19         14.51         25.19        29.41 o
  -3   5  19          5.76         46.67        32.02 o
  -2   5  19          1.66          4.83        18.92 o
  -1   5  19         79.33         51.46        51.36 o
   0   5  19        631.30        678.53        80.02 o
   1   5  19        522.44        564.31        98.66 o
   2   5  19        283.20        322.18        35.13 o
   3   5  19         88.19         98.35        21.66 o
  -3   6  19        194.76        145.49        42.78 o
  -2   6  19        516.96        534.31        72.14 o
  -1   6  19        493.02        450.52        68.03 o
   0   6  19        336.46        369.30        42.39 o
   1   6  19        204.41        239.44        49.72 o
   2   6  19        125.23        192.49        45.50 o
  -6   0  20         98.98         91.61        32.74 o
  -5   0  20        115.98         94.05        31.91 o
  -4   0  20         61.60         71.53        29.30 o
  -3   0  20        180.78        216.30        41.01 o
  -2   0  20        357.77        393.25        52.88 o
  -1   0  20         81.87         75.24        26.52 o
   0   0  20         21.87         -6.27        16.09 o
   1   0  20         16.15         20.20        16.70 o
   2   0  20          4.86         -0.44        16.98 o
   3   0  20        157.46        157.26        38.40 o
   4   0  20        133.39        122.13        34.13 o
   5   0  20        167.88        209.47        45.95 o
  -6   1  20        390.26        376.07        42.85 o
  -5   1  20         87.78         77.69        34.15 o
  -4   1  20          5.28         -6.24        32.41 o
  -3   1  20         37.49         75.80        18.77 o
  -2   1  20        445.55        381.82        36.92 o
  -1   1  20       1365.18       1311.35        66.52 o
   0   1  20        444.76        429.51        43.20 o
   1   1  20        728.05        703.16        50.24 o
   2   1  20        502.31        499.86        50.75 o
   3   1  20        347.80        415.56        41.31 o
   4   1  20        356.71        332.04        39.31 o
   5   1  20        118.71        148.60        27.78 o
  -6   2  20        225.03        205.78        31.83 o
  -5   2  20        103.57         74.77        23.06 o
  -4   2  20         21.74         37.08        18.53 o
  -3   2  20          4.08         48.61        26.86 o
  -2   2  20         93.42         83.84        18.46 o
  -1   2  20        220.93        223.69        29.01 o
   0   2  20        136.81        137.64        23.83 o
   1   2  20         26.67         40.38        15.46 o
   2   2  20          0.46          5.69        13.94 o
   3   2  20         26.58         55.08        19.26 o
   4   2  20         40.29         28.72        17.34 o
   5   2  20         15.55         11.81        33.46 o
  -5   3  20        539.32        542.03        48.13 o
  -4   3  20        736.45        829.79        57.23 o
  -3   3  20        919.58        923.73        91.95 o
  -2   3  20       1215.22       1085.28        51.09 o
  -1   3  20        810.99        753.74        49.85 o
   0   3  20       1089.31       1059.26        60.24 o
   1   3  20        735.79        763.67        52.17 o
   2   3  20        519.00        533.24        73.05 o
   3   3  20        348.02        356.93        38.30 o
   4   3  20        306.99        343.88        38.98 o
  -5   4  20         52.71         72.97        33.29 o
  -4   4  20         67.90         62.29        36.48 o
  -3   4  20         18.16         76.69        32.07 o
  -2   4  20         52.47         18.31        12.87 o
  -1   4  20        103.96         70.33        15.75 o
   0   4  20         44.87         51.94        17.25 o
   1   4  20          2.75          2.48        17.87 o
   2   4  20         10.08         10.70        11.92 o
   3   4  20          1.11          3.67        14.44 o
   4   4  20         46.36         34.70        15.03 o
  -3   5  20         78.87        108.87        36.85 o
  -2   5  20          1.92         42.56        24.19 o
  -1   5  20          0.41         22.28        16.60 o
   0   5  20          1.00         -8.71        18.48 o
   1   5  20          1.03          0.83        38.79 o
   2   5  20         62.82         66.59        20.08 o
  -5   1  21        430.14        419.89        43.96 o
  -4   1  21        576.27        592.75        50.50 o
  -3   1  21        758.67        710.09        54.14 o
  -2   1  21        847.09        803.83        54.71 o
  -1   1  21        367.20        404.86        39.16 o
   0   1  21         60.98         56.27        17.91 o
   1   1  21          1.94         24.54        14.26 o
   2   1  21         27.99         19.46        46.31 o
   3   1  21         12.03         -3.58        13.83 o
   4   1  21          5.27          4.21        31.91 o
  -5   2  21         71.11         75.20        22.03 o
  -4   2  21        291.61        243.47        35.43 o
  -3   2  21        748.38        654.67        75.19 o
  -2   2  21       1349.22       1279.79        56.99 o
  -1   2  21        874.00        803.35        54.19 o
   0   2  21        592.45        602.65        47.39 o
   1   2  21        995.58        941.21        59.97 o
   2   2  21        913.57        940.25        66.37 o
   3   2  21        448.89        459.19        45.26 o
   4   2  21        219.44        302.43        37.25 o
  -5   3  21        296.45        295.20        37.48 o
  -4   3  21        214.91        242.21        51.36 o
  -3   3  21         18.54         35.35        25.47 o
  -2   3  21         15.89         16.94        14.80 o
  -1   3  21         81.22         92.31        21.89 o
   0   3  21        188.42        219.45        29.42 o
   1   3  21          0.41         -3.11        13.13 o
   2   3  21          2.24          1.00        12.45 o
   3   3  21          1.02         -9.69        28.22 o
  -4   4  21        101.25         97.38        37.73 o
  -3   4  21        144.84        148.77        43.12 o
  -2   4  21        129.26        105.54        34.79 o
  -1   4  21        185.36        172.87        23.20 o
   0   4  21        202.56        222.25        30.31 o
   1   4  21         45.45         54.59        17.75 o
   2   4  21         45.66         56.79        46.94 o
  -2   5  21        119.36        157.92        47.67 o
  -1   5  21        127.20        170.90        31.52 o
   0   5  21         86.83         96.88        36.62 o
  -5   0  22        534.13        628.14        76.74 o
  -4   0  22        697.21        782.85        85.84 o
  -3   0  22       1052.36       1077.05        96.72 o
  -2   0  22        935.66        893.55        84.23 o
  -1   0  22        961.94        993.98        89.12 o
   0   0  22        465.29        519.83        65.26 o
   1   0  22        229.56        266.79        48.11 o
   2   0  22        556.48        583.86        69.97 o
   3   0  22        279.78        283.44        50.05 o
  -5   1  22         14.03         54.01        21.46 o
  -4   1  22          3.01         41.45        40.54 o
  -3   1  22         15.48         24.17        14.24 o
  -2   1  22         72.89         70.94        36.07 o
  -1   1  22         47.14         65.13        19.70 o
   0   1  22         18.74         37.00        17.78 o
   1   1  22        141.31        160.04        27.36 o
   2   1  22         50.48         82.07        21.92 o
   3   1  22         54.24         25.33        16.68 o
  -4   2  22         34.00         41.73        17.78 o
  -3   2  22         14.42         66.48        29.08 o
  -2   2  22         77.53         95.83        18.10 o
  -1   2  22         58.94         73.83        17.68 o
   0   2  22         62.78         47.39        18.72 o
   1   2  22         68.56         80.37        27.44 o
   2   2  22          4.00         42.38        18.08 o
   3   2  22         14.54         -5.49        35.26 o
  -3   3  22         20.40        -17.59        21.81 o
  -2   3  22          9.20         15.19        13.55 o
  -1   3  22         38.91         26.96        21.03 o
   0   3  22        151.30        156.41        44.61 o
   1   3  22         95.71        111.93        24.35 o
   2   3  22        163.32        304.98       133.45 o
  -2   4  22         83.33        116.69        37.57 o
  -1   4  22        111.20        114.92        26.70 o
   0   4  22        279.57        311.36        36.27 o
   1   4  22        353.07        375.16        39.96 o
  -3   1  23        141.79        140.68        27.56 o
  -2   1  23        451.72        443.70        44.00 o
  -1   1  23        621.34        618.48        51.26 o
   0   1  23        394.19        400.42        42.21 o
   1   1  23        320.10        286.05        37.48 o
   2   1  23        550.82        554.12        59.26 o
  -3   2  23         46.01         40.07        20.52 o
  -2   2  23         72.45         59.62        16.89 o
  -1   2  23         43.76         27.41        22.08 o
   0   2  23          1.83         15.41        13.17 o
   1   2  23          1.54          1.96        23.72 o
  -1   3  23        148.05        148.13        27.85 o
   0   3  23         58.55         36.56        16.23 o
  -1   0  24        256.59        294.15        52.83 o
   0   0  24        116.32        111.20        34.90 o
                                                
